# Supplementary material for: Preserved stem cell content and innervation profile of elderly human skeletal muscle with lifelong recreational exercise
Source: J Physiol. 2022 Mar 16;600(8):1969–89. doi: 10.1113/JP282677 (PMC9315046; doi:10.1113/JP282677)
Supplement: Supplementary file 2 — Statistical Summary Document [file TJP-600-1969-s001.xlsx]

## Sheet: Statistical Summary Table
Statistical Summary Document
Manuscript Title:	Preserved stem cell content and innervation profile of elderly human skeletal muscle with lifelong recreational exercise
Authors:	Casper Soendenbroe, Christopher L. Dahl, Christopher Meulengracht, Michal Tamáš, Rene B. Svensson, Peter Schjerling, Michael Kjaer, Jesper L. Andersen and Abigail L. Mackey
Animal model used, if applicable:	NA
Underlying hypothesis:	It was hypothesis that: 1) positive effects of lifelong exercise would be found for LBM, muscle function, muscle fiber size, satellite cell quantity, satellite cell function and indices of myofiber denervation (LLEX relative to SED). 2) An inherent decline due to ageing would still exist in these measures (old relative to young)
Definitions of ‘n’:	n at all times equal the number of subjects. 46 subjects were included in the study (15 young and 31 old (16 LLEX and 15 SED)). Lacking data points can therefore be deduced from a lower n.
Statistical summary table:
Experimental question number	Finding/ conclusion	Experimental location/variable	Mean value	Standard Deviation	n	Exact P value	Figure/table in which data are presented	Units	Data comparisons	Statistical test	Any other experimental factors	Comments
1) Subject characteristics		Age				0.679	Table 4	Years	LLEX vs SED	Unpaired t-test
		Age				<0.0001	Table 4	Years	Young vs old	Unpaired t-test
		Height				0.482	Table 4	cm	LLEX vs SED	Unpaired t-test
		Height				0.0162	Table 4	cm	Young vs old	Unpaired t-test
		Weight				0.124	Table 4	kg	LLEX vs SED	Unpaired t-test
		Weight				0.365	Table 4	kg	Young vs old	Unpaired t-test
		BMI				0.277	Table 4	kg/m2	LLEX vs SED	Unpaired t-test
		BMI				0.507	Table 4	kg/m2	Young vs old	Unpaired t-test
		CRP				0.525	Table 4	mg/L	LLEX vs SED	Unpaired t-test
		CRP				0.052	Table 4	mg/L	Young vs old	Unpaired t-test
		HbA1c				0.989	Table 4	mmol/L	LLEX vs SED	Unpaired t-test
		HbA1c				0.001	Table 4	mmol/L	Young vs old	Unpaired t-test
		Leg LBM				0.455	Table 4	kg	LLEX vs SED	Unpaired t-test
		Leg LBM				0.004	Table 4	kg	Young vs old	Unpaired t-test
		BMC				0.881	Table 4	kg	LLEX vs SED	Unpaired t-test
		BMC				0.792	Table 4	kg	Young vs old	Unpaired t-test
		Fat percentage				0.006	Table 4	%	LLEX vs SED	Unpaired t-test
		Fat percentage				0.356	Table 4	%	Young vs old	Unpaired t-test
		Android fat mass				0.016	Table 4	kg	LLEX vs SED	Unpaired t-test
		Android fat mass				0.151	Table 4	kg	Young vs old	Unpaired t-test
		RFD 30ms				0.702	Table 4	nm/s	LLEX vs SED	Unpaired t-test
		RFD 30ms				<0.0001	Table 4	nm/s	Young vs old	Unpaired t-test
		RFD 200ms				0.729	Table 4	nm/s	LLEX vs SED	Unpaired t-test
		RFD 200ms				<0.0001	Table 4	nm/s	Young vs old	Unpaired t-test
2) Muscle function and mass	No difference in LBM between LLEX and SED	LBM	LLEX: 58.1 SED: 57.1	LLEX: 4.5 SED: 6.1	LLEX: 16 SED: 15	0.607	Figure 4	kg	LLEX vs SED	Unpaired t-test
	Young had a larger LBM compared to old.	LBM	Young: 61.6 Old: 57.6	Young: 7.2 Old: 5.3	Young: 15 Old: 31	0.0353	Figure 4	kg	Young vs old	Unpaired t-test
	No difference in relative strength between LLEX and SED	Isometric force/BW	LLEX: 2.72 SED: 2.34	LLEX: 0.59 SED: 0.56	LLEX: 16 SED: 14	0.0873	Figure 4	nm/kg	LLEX vs SED	Unpaired t-test
	Young had a higher relative strength compared to old.	Isometric force/BW	Young: 3.89 Old: 2.54	young: 0.68 Old: 0.6	Young: 15 Old: 30	<0.0001	Figure 4	nm/kg	Young vs old	Unpaired t-test
	No difference in explosive strength between LLEX and SED.	RFDpeak	LLEX: 1425 SED: 1380	LLEX: 507 SED: 479	LLEX: 16 SED: 14	0.806	Figure 4	nm/s	LLEX vs SED	Unpaired t-test
	Young had a higher explosive strength compared to old.	RFDpeak	Young: 2585 OLD: 1404	Young: 857 Old: 486	Young: 15 Old: 30	<0.0001	Figure 4	nm/s	Young vs old	Unpaired t-test
3) Exercise bout	The amount of force produced was lower in round 2 compared to round 1. LLEX were able to produce at a higher % of MVC compared to SED and young.	1st concentric repetition				Group x times: 0.017 Group: <0.001 Round: <0.001	Figure 5.A	%	Group x round	Two Way ANOVA with Holm-Sidak posthoc test	Group: Young/LLEX/SED Round: 1/2	Set 1-4 and 5-8 was averaged into round 1 and 2.
		5th concentric repetition				Group x times: <0.001 Group: <0.001 Round: <0.001	Figure 5.A	%	Group x round	Two Way ANOVA with Holm-Sidak posthoc test	Group: Young/LLEX/SED Round: 1/2	Set 1-4 and 5-8 was averaged into round 1 and 2.
		10th concentric repetition				Group x times: 0.391 Group: <0.001 Round: <0.001	Figure 5.A	%	Group x round	Two Way ANOVA with Holm-Sidak posthoc test	Group: Young/LLEX/SED Round: 1/2	Set 1-4 and 5-8 was averaged into round 1 and 2.
		1st eccentric repetition				Group x times: 0.280 Group: <0.001 Round: <0.001	Figure 5.A	%	Group x round	Two Way ANOVA with Holm-Sidak posthoc test	Group: Young/LLEX/SED Round: 1/2	Set 1-4 and 5-8 was averaged into round 1 and 2.
		3rd eccentric repetition				Group x times: 0.067 Group: <0.001 Round: <0.001	Figure 5.A	%	Group x round	Two Way ANOVA with Holm-Sidak posthoc test	Group: Young/LLEX/SED Round: 1/2	Set 1-4 and 5-8 was averaged into round 1 and 2.
		5th eccentric repetition				Group x times: 0.132 Group: <0.001 Round: <0.001	Figure 5.A	%	Group x round	Two Way ANOVA with Holm-Sidak posthoc test	Group: Young/LLEX/SED Round: 1/2	Set 1-4 and 5-8 was averaged into round 1 and 2.
4) Isometric MVC before and after exercise bout	MVC was reduced immediately after exercise, and remained reduced after 5 min pause	Young	1: 318.4 2: 245.7 3: 240	1: 74.5 2: 65.7 3: 240	15	<0.001	Figure 5.B	Nm	Timepoint: 1, 2 and 3	One Way RM ANOVA with Tukey posthoc test		1: Before 2: Immediately after exercise 3: 5 min after exercise
		LLEX	1: 204 2: 164.1 3: 167.9	1: 41 2: 35.3 3: 34.4	16	<0.001	Figure 5.B	Nm	Timepoint: 1, 2 and 3	One Way RM ANOVA with Tukey posthoc test		1: Before 2: Immediately after exercise 3: 5 min after exercise
		SED	1: 188.8 2: 142.1 3: 156	1: 49.1 2: 37.9 3: 43	10	<0.001	Figure 5.B	Nm	Timepoint: 1, 2 and 3	One Way RM ANOVA with Tukey posthoc test		1: Before 2: Immediately after exercise 3: 5 min after exercise
5) Creatine kinase response to exercise bout	CK was elevated at day 2, and had returned to baseline values at day 6	Young	Day 0: 2.13 Day 2: 2.70 Day 6: 2.36	Day 0: 0.21 Day 2: 0.37 Day 6: 0.56	15	<0.001	Figure 5.C	mg/L	Day 0, 2 and 6	One Way RM ANOVA with Tukey posthoc test		CK values were logtransformed before statistical analysis.
		LLEX	Day 0: 2.07 Day 2: 2.34 Day 6: 2.1	Day 0: 0.17 Day 2: 0.16 Day 6: 0.29	15	<0.001	Figure 5.C	mg/L	Day 0, 2 and 6	One Way RM ANOVA with Tukey posthoc test		CK values were logtransformed before statistical analysis.
		SED	Day 0: 1.98 Day 2: 2.27 Day 6: 1.99	Day 0: 0.21 Day 2: 0.38 Day 6: 0.25	14	<0.001	Figure 5.C	mg/L	Day 0, 2 and 6	One Way RM ANOVA with Tukey posthoc test		CK values were logtransformed before statistical analysis.
6) Muscle fiber morphology		Type I percentage	LLEX: 60.7 SED: 49	LLEX: 16.2 SED: 13.9	LLEX: 16 SED: 15	0.033	Figure 6.B	%	LLEX vs SED	Unpaired t-test
		Type II percentage	LLEX: 39.3 SED: 51	LLEX: 16.2 SED: 13.9	LLEX: 16 SED: 15	0.045	Figure 6.B	%	LLEX vs SED	Unpaired t-test
		Type I percentage	Young: 45.7 Old: 55	Young: 13 Old: 16	Young: 15 Old: 31	0.06	Figure 6.B	%	Young vs old	Unpaired t-test
		Type II percentage	Young: 54.3 Old: 45	Young: 13 Old: 16	Young: 15 Old: 31	0.057	Figure 6.B	%	Young vs old	Unpaired t-test
		Type I area percentage	LLEX: 67 SED: 56.1	LLEX: 19 SED: 15.6	LLEX: 16 SED: 15	0.093	Figure 6.B	%	LLEX vs SED	Unpaired t-test
		Type II area percentage	LLEX: 33 SED: 43.9	LLEX: 19 SED: 15.6	LLEX: 16 SED: 15	0.093	Figure 6.B	%	LLEX vs SED	Unpaired t-test
		Type I area percentage	Young: 45 Old: 61.8	Young: 15 Old: 18	Young: 15 Old: 31	0.003	Figure 6.B	%	Young vs old	Unpaired t-test
		Type II area percentage	Young: 55 Old: 38.2	Young: 15 Old: 18	Young: 15 Old: 31	0.003	Figure 6.B	%	Young vs old	Unpaired t-test
		Type I fibre size	LLEX: 4385 SED: 4154	LLEX: 727 SED: 1384	LLEX: 16 SED: 15	0.561	Figure 6.C	μm2	LLEX vs SED	Unpaired t-test
		Type II fibre size	LLEX: 3138 SED: 3107	LLEX: 892 SED: 1045	LLEX: 16 SED: 15	0.93	Figure 6.C	μm2	LLEX vs SED	Unpaired t-test
		Type I fibre size	Young: 4912 Old: 4273	Young: 1147 Old: 1083	Young: 15 Old: 31	0.072	Figure 6.C	μm2	Young vs old	Unpaired t-test
		Type II fibre size	Young: 5380 Old: 3123	Young: 845 Old: 953	Young: 15 Old: 31	<0.001	Figure 6.C	μm2	Young vs old	Unpaired t-test
		Fibre type percentages within young	I: 45.7 I: 54.3	I: 13 II: 13	15	0.225	Figure 6.B	%	Type I vs type II	Paired t-test
		Fibre type percentages within LLEX	I: 60.7 II: 39.3	I: 16.2 I: 16.2	16	0.019	Figure 6.B	%	Type I vs type II	Paired t-test
		Fibre type percentages within SED	I: 49 II: 51	I: 13.9 II: 13.9	15	0.790	Figure 6.B	%	Type I vs type II	Paired t-test
		Fibre type area within young	I: 45 II: 55	I: 15 I: 15	15	0.219	Figure 6.B	%	Type I vs type II	Paired t-test
		Fibre type area within LLEX	I: 67 II: 33	I: 19 II: 19	16	0.003	Figure 6.B	%	Type I vs type II	Paired t-test
		Fibre type area within SED	I: 56 II: 44	I: 15.6 II: 15.6	15	0.15	Figure 6.B	%	Type I vs type II	Paired t-test
		Fibre size within young	I: 4912 I: 5380	I: 1147 I: 845	15	0.104	Figure 6.C	μm2	Type I vs type II	Paired t-test
		Fibre size within LLEX	I: 4385 I: 3138	I: 727 II: 892	16	<0.001	Figure 6.C	μm2	Type I vs type II	Paired t-test
		Fibre size within SED	I: 4154 II: 3107	I: 1384 II: 1045	15	0.014	Figure 6.C	μm2	Type I vs type II	Paired t-test
7) Denervated muscle fibres	No difference in percentage NCAM+ fibres between LLEX and SED	NCAM+ fibres	LLEX: 0.996 SED: 1.062		LLEX: 16 SED: 15	0.984	Figure 7.A	%	LLEX vs SED	Mann-Whitney Rank Sum test		Shown as median
	No difference in percentage MyHCn+ fibres between LLEX and SED	MyHCn+ fibres	LLEX: 0.228 SED: 0.272		LLEX: 16 SED: 15	0.352	Figure 7.B	%	LLEX vs SED	Mann-Whitney Rank Sum test		Shown as median
	More NCAM+ fibres in old compared to young	NCAM+ fibres	Young: 0.415 Old: 1.034		Young: 15 Old: 31	0.003	Figure 7.A	%	Young vs old	Mann-Whitney Rank Sum test		Shown as median
	More MyHCn+ fibres in old compared to young	MyHCn+ fibres	Young: 0.087 Old: 0.249		Young: 15 Old: 31	0.034	Figure 7.B	%	Young vs old	Mann-Whitney Rank Sum test		Shown as median
8) Satellite cells (tissue sections)		Type I satellite cell quantity	LLEX: 0.082 SED: 0.076	LLEX: 0.021 SED: 0.035	LLEX: 16 SED: 15	0.609	Figure 8.A	SC/fibre	LLEX vs SED	Unpaired t-test
		Type II satellite cell quantity	LLEX: 0.061 SED: 0.045	LLEX: 0.021 SED: 0.012	LLEX: 16 SED: 14	0.0157	Figure 8.A	SC/fibre	LLEX vs SED	Unpaired t-test
		Type I satellite cell quantity	Young: 0.102 Old: 0.080	Young: 0.041 Old: 0.028	Young: 15 Old: 31	0.035	Figure 8.A	SC/fibre	Young vs old	Unpaired t-test
		Type II satellite cell quantity	Young: 0.092 Old: 0.053	Young: 0.038 Old: 0.019	Young: 15 Old: 30	<0.0001	Figure 8.A	SC/fibre	Young vs old	Unpaired t-test
		Satellite cells within young	Type I: 0.102 Type 2: 0.092	Type I: 0.041 Type 2: 0.038	15	0.123	Figure 8.A	SC/fibre	Type I vs type II	Paired t-test
		Satellite cells within LLEX	Type I: 0.082 Type II: 0.061	Type I: 0.021 Type II: 0.021	16	0.0008	Figure 8.A	SC/fibre	Type I vs type II	Paired t-test
		Satellite cells within SED	Type I: 0.076 Type II: 0.045	Type I: 0.035 Type II: 0.012	14	0.006	Figure 8.A	SC/fibre	Type I vs type II	Paired t-test
		Exercise response in type I fibres within young	Rested: 0.102 Exercised: 0.088	Rested: 0.041 Exercised: 0.023	15	0.094	Figure 8.C	SC/fibre	Rested vs exercised leg	Paired t-test
		Exercise response in type I fibres within LLEX	Rested: 0.082 Exercised: 0.091	Rested: 0.021 Exercised: 0.025	16	0.245	Figure 8.C	SC/fibre	Rested vs exercised leg	Paired t-test
		Exercise response in type I fibres within SED	Rested: 0.076 Exercised: 0.069	Rested: 0.035 Exercised: 0.028	15	0.378	Figure 8.C	SC/fibre	Rested vs exercised leg	Paired t-test
		Exercise response in type II fibres within young	Rested: 0.094 Exercised: 0.09	Rested: 0.038 Exercised: 0.028	15	0.846	Figure 8.C	SC/fibre	Rested vs exercised leg	Paired t-test
		Exercise response in type II fibres within LLEX	Rested: 0.061 Exercised: 0.058	Rested: 0.017 Exercised: 0.021	16	0.58	Figure 8.C	SC/fibre	Rested vs exercised leg	Paired t-test
		Exercise response in type II fibres within SED	Rested: 0.045 Exercised: 0.050	Rested: 0.012 Exercised: 0.022	15	0.805	Figure 8.C	SC/fibre	Rested vs exercised leg	Paired t-test
9) Cell culture		Differentiation index	LLEX: 0.63 SED: 0.65		LLEX: 14 SED: 12	0.857	Figure 9.A	%	LLEX vs SED	Mann-Whitney Rank Sum test		Shown as median
		Differentiation index	Young: 0.66 Old: 0.63		Young: 15 Old: 26	0.695	Figure 9.A	%	Young vs old	Mann-Whitney Rank Sum test		Shown as median
		Fusion index	LLEX: 0.37 SED: 0.56		LLEX: 14 SED: 12	0.396	Figure 9.A	%	LLEX vs SED	Mann-Whitney Rank Sum test		Shown as median
		Fusion index	Young: 0.54 Old: 0.39		Young: 15 Old: 26	0.084	Figure 9.A	%	Young vs old	Mann-Whitney Rank Sum test		Shown as median
		Cell count	LLEX: 282 SED: 390		LLEX: 14 SED: 13	1	Figure 9.A	Dapi+ cells	LLEX vs SED	Mann-Whitney Rank Sum test		Shown as median
		Cell count	Young: 615 Old: 297		Young: 15 Old: 27	0.002	Figure 9.A	Dapi+ cells	Young vs old	Mann-Whitney Rank Sum test		Shown as median
		Desmin area	LLEX: 917072 SED: 1246493		LLEX: 14 SED: 12	0.979	Figure 9.A	Pixel	LLEX vs SED	Mann-Whitney Rank Sum test		Shown as median
		Desmin area	Young: 1262866 Old: 1111295		Young: 15 Old: 26	0.081	Figure 9.A	Pixel	Young vs old	Mann-Whitney Rank Sum test		Shown as median
		Differentiation index (young)	Rested: 0.66 Exercised: 0.66		14	0.903	Figure 9.B	%	Rested vs exercised leg	Wilcoxon Signed Rank test		Shown as median
		Differentiation index (LLEX)	Rested: 0.63 Exercised: 0.58		14	0.414	Figure 9.B	%	Rested vs exercised leg	Wilcoxon Signed Rank test		Shown as median
		Differentiation index (SED)	Rested: 0.65 Exercised: 0.57		11	0.82	Figure 9.B	%	Rested vs exercised leg	Wilcoxon Signed Rank test		Shown as median
		Fusion index (young)	Rested: 0.54 Exercised: 0.46		14	0.67	Figure 9.B	%	Rested vs exercised leg	Wilcoxon Signed Rank test		Shown as median
		Fusion index (LLEX)	Rested: 0.37 Exercised: 0.3		14	0.244	Figure 9.B	%	Rested vs exercised leg	Wilcoxon Signed Rank test		Shown as median
		Fusion index (SED)	Rested: 0.56 Exercised: 0.41		11	1	Figure 9.B	%	Rested vs exercised leg	Wilcoxon Signed Rank test		Shown as median
		Cell count (young)	Rested: 615 Exercised: 707		14	0.502	Figure 9.B	%	Rested vs exercised leg	Wilcoxon Signed Rank test		Shown as median
		Cell count (LLEX)	Rested: 282 Exercised: 271		14	0.588	Figure 9.B	%	Rested vs exercised leg	Wilcoxon Signed Rank test		Shown as median
		Cell count (SED)	Rested: 390 Exercised: 193		11	0.922	Figure 9.B	%	Rested vs exercised leg	Wilcoxon Signed Rank test		Shown as median
		Desmin area (young)	Rested: 1262866 Exercised: 1402519		14	0.67	Figure 9.B	%	Rested vs exercised leg	Wilcoxon Signed Rank test		Shown as median
		Desmin area (LLEX)	Rested: 917972 Exercised: 1033416		14	0.787	Figure 9.B	%	Rested vs exercised leg	Wilcoxon Signed Rank test		Shown as median
		Desmin area (SED)	Rested: 1246493 Exercised: 605204		11	0.82	Figure 9.B	%	Rested vs exercised leg	Wilcoxon Signed Rank test		Shown as median
10) Gene expression (tissue)		AChR alpha1			LLEX: 16 SED: 15	0.613	Figure 10.A	Signal	LLEX vs SED	Unpaired t-test		Data uploaded in excel file
		AChR beta1			LLEX: 16 SED: 15	0.022	Figure 10.A	Signal	LLEX vs SED	Unpaired t-test
		AChR delta			LLEX: 16 SED: 15	0.379	Figure 10.A	Signal	LLEX vs SED	Unpaired t-test
		AChR epsilon			LLEX: 16 SED: 15	0.441	Figure 10.A	Signal	LLEX vs SED	Unpaired t-test
		AChR gamma			LLEX: 16 SED: 15	0.026	Figure 10.A	Signal	LLEX vs SED	Unpaired t-test
		GAPDH			LLEX: 16 SED: 15	0.171	Figure 10.A	Signal	LLEX vs SED	Unpaired t-test
		MyHCe			LLEX: 16 SED: 15	0.174	Figure 10.A	Signal	LLEX vs SED	Unpaired t-test
		MyHCn			LLEX: 16 SED: 15	0.376	Figure 10.A	Signal	LLEX vs SED	Unpaired t-test
		MuSK			LLEX: 16 SED: 15	0.836	Figure 10.A	Signal	LLEX vs SED	Unpaired t-test
		AChR alpha1			Young: 15 Old: 31	0.086	Figure 10.A	Signal	Young vs old	Unpaired t-test
		AChR beta1			Young: 15 Old: 31	0.985	Figure 10.A	Signal	Young vs old	Unpaired t-test
		AChR delta			Young: 15 Old: 31	0.047	Figure 10.A	Signal	Young vs old	Unpaired t-test
		AChR epsilon			Young: 15 Old: 31	0.730	Figure 10.A	Signal	Young vs old	Unpaired t-test
		AChR gamma			Young: 15 Old: 31	0.605	Figure 10.A	Signal	Young vs old	Unpaired t-test
		GAPDH			Young: 15 Old: 31	<0.0001	Figure 10.A	Signal	Young vs old	Unpaired t-test
		MyHCe			Young: 15 Old: 31	0.142	Figure 10.A	Signal	Young vs old	Unpaired t-test
		MyHCn			Young: 15 Old: 31	<0.0001	Figure 10.A	Signal	Young vs old	Unpaired t-test
		MuSK			Young: 15 Old: 31	0.014	Figure 10.A	Signal	Young vs old	Unpaired t-test
		AChR alpha1 (young)			15	0.773	Figure 10.A	Signal	Rested vs exercised leg	Paired t-test
		AChR alpha1 (LLEX)			16	0.098	Figure 10.A	Signal	Rested vs exercised leg	Paired t-test
		AChR alpha1 (SED)			15	0.781	Figure 10.A	Signal	Rested vs exercised leg	Paired t-test
		AChR beta1 (young)			15	0.480	Figure 10.A	Signal	Rested vs exercised leg	Paired t-test
		AChR beta1 (LLEX)			16	0.561	Figure 10.A	Signal	Rested vs exercised leg	Paired t-test
		AChR beta1 (SED)			15	0.599	Figure 10.A	Signal	Rested vs exercised leg	Paired t-test
		AChR delta (young)			15	0.313	Figure 10.A	Signal	Rested vs exercised leg	Paired t-test
		AChR delta (LLEX)			16	0.687	Figure 10.A	Signal	Rested vs exercised leg	Paired t-test
		AChR delta (SED)			15	0.690	Figure 10.A	Signal	Rested vs exercised leg	Paired t-test
		AChR epsilon (young)			15	0.236	Figure 10.A	Signal	Rested vs exercised leg	Paired t-test
		AChR epsilon (LLEX)			16	0.381	Figure 10.A	Signal	Rested vs exercised leg	Paired t-test
		AChR epsilon (SED)			15	0.369	Figure 10.A	Signal	Rested vs exercised leg	Paired t-test
		AChR gamma (young)			15	0.662	Figure 10.A	Signal	Rested vs exercised leg	Paired t-test
		AChR gamma (LLEX)			16	0.757	Figure 10.A	Signal	Rested vs exercised leg	Paired t-test
		AChR gamma (SED)			15	0.372	Figure 10.A	Signal	Rested vs exercised leg	Paired t-test
		GAPDH (young)			15	0.073	Figure 10.A	Signal	Rested vs exercised leg	Paired t-test
		GAPDH (LLEX)			16	0.684	Figure 10.A	Signal	Rested vs exercised leg	Paired t-test
		GAPDH (SED)			15	0.259	Figure 10.A	Signal	Rested vs exercised leg	Paired t-test
		MyHCe (young)			15	0.601	Figure 10.A	Signal	Rested vs exercised leg	Paired t-test
		MyHCe (LLEX)			16	0.035	Figure 10.A	Signal	Rested vs exercised leg	Paired t-test
		MyHCe (SED)			15	0.833	Figure 10.A	Signal	Rested vs exercised leg	Paired t-test
		MyHCn (young)			15	0.205	Figure 10.A	Signal	Rested vs exercised leg	Paired t-test
		MyHCn (LLEX)			16	0.278	Figure 10.A	Signal	Rested vs exercised leg	Paired t-test
		MyHCn (SED)			15	0.561	Figure 10.A	Signal	Rested vs exercised leg	Paired t-test
		MuSK (young)			15	0.074	Figure 10.A	Signal	Rested vs exercised leg	Paired t-test
		MuSK (LLEX)			15	0.426	Figure 10.A	Signal	Rested vs exercised leg	Paired t-test
		MuSK (SED)			15	0.353	Figure 10.A	Signal	Rested vs exercised leg	Paired t-test
11) Gene expression (proliferating cells)		GAPDH			LLEX: 15 SED: 12	0.784	Figure 10.B	Signal	LLEX vs SED	Unpaired t-test		Data uploaded in excel file
		COL1A1			LLEX: 15 SED: 12	0.4	Figure 10.B	Signal	LLEX vs SED	Unpaired t-test
		Myogenin			LLEX: 15 SED: 12	0.078	Figure 10.B	Signal	LLEX vs SED	Unpaired t-test
		AChR gamma			LLEX: 15 SED: 12	0.533	Figure 10.B	Signal	LLEX vs SED	Unpaired t-test
		MyHCe			LLEX: 15 SED: 12	0.652	Figure 10.B	Signal	LLEX vs SED	Unpaired t-test
		MyHCn			LLEX: 15 SED: 12	0.215	Figure 10.B	Signal	LLEX vs SED	Unpaired t-test
		p16			LLEX: 15 SED: 12	0.860	Figure 10.B	Signal	LLEX vs SED	Unpaired t-test
		GAPDH			Young: 14 Old: 27	0.350	Figure 10.B	Signal	Young vs old	Unpaired t-test
		COL1A1			Young: 14 Old: 27	0.047	Figure 10.B	Signal	Young vs old	Unpaired t-test
		Myogenin			Young: 14 Old: 27	<0.001	Figure 10.B	Signal	Young vs old	Unpaired t-test
		AChR gamma			Young: 14 Old: 27	0.218	Figure 10.B	Signal	Young vs old	Unpaired t-test
		MyHCe			Young: 14 Old: 27	0.013	Figure 10.B	Signal	Young vs old	Unpaired t-test
		MyHCn			Young: 14 Old: 27	0.018	Figure 10.B	Signal	Young vs old	Unpaired t-test
		p16			Young: 14 Old: 27	0.016	Figure 10.B	Signal	Young vs old	Unpaired t-test
		GAPDH (young)			13	0.935	Figure 10.B	Signal	Rested vs exercised leg	Paired t-test
		GAPDH (LLEX)			14	0.983	Figure 10.B	Signal	Rested vs exercised leg	Paired t-test
		GAPDH (SED)			8	0.967	Figure 10.B	Signal	Rested vs exercised leg	Paired t-test
		COL1A1 (young)			13	0.702	Figure 10.B	Signal	Rested vs exercised leg	Paired t-test
		COL1A1 (LLEX)			14	0.938	Figure 10.B	Signal	Rested vs exercised leg	Paired t-test
		COL1A1 (SED)			8	0.902	Figure 10.B	Signal	Rested vs exercised leg	Paired t-test
		Myogenin (young)			13	0.554	Figure 10.B	Signal	Rested vs exercised leg	Paired t-test
		Myogenin (LLEX)			14	0.468	Figure 10.B	Signal	Rested vs exercised leg	Paired t-test
		Myogenin (SED)			8	0.851	Figure 10.B	Signal	Rested vs exercised leg	Paired t-test
		AChR gamma (young)			13	0.188	Figure 10.B	Signal	Rested vs exercised leg	Paired t-test
		AChR gamma (LLEX)			14	0.619	Figure 10.B	Signal	Rested vs exercised leg	Paired t-test
		AChR gamma (SED)			8	0.846	Figure 10.B	Signal	Rested vs exercised leg	Paired t-test
		MyHCe (young)			13	0.848	Figure 10.B	Signal	Rested vs exercised leg	Paired t-test
		MyHCe (LLEX)			14	0.935	Figure 10.B	Signal	Rested vs exercised leg	Paired t-test
		MyHCe (SED)			8	0.418	Figure 10.B	Signal	Rested vs exercised leg	Paired t-test
		MyHCn (young)			13	0.291	Figure 10.B	Signal	Rested vs exercised leg	Paired t-test
		MyHCn (LLEX)			14	0.298	Figure 10.B	Signal	Rested vs exercised leg	Paired t-test
		MyHCn (SED)			8	0.701	Figure 10.B	Signal	Rested vs exercised leg	Paired t-test
		p16 (young)			13	0.795	Figure 10.B	Signal	Rested vs exercised leg	Paired t-test
		p16 (LLEX)			14	0.735	Figure 10.B	Signal	Rested vs exercised leg	Paired t-test
		p16 (SED)			8	0.285	Figure 10.B	Signal	Rested vs exercised leg	Paired t-test
12) Gene expression (differentiating cells)		GAPDH			LLEX: 14 SED: 14	0.946	Figure 10.C	Signal	LLEX vs SED	Unpaired t-test		Data uploaded in excel file
		COL1A1			LLEX: 14 SED: 14	0.367	Figure 10.C	Signal	LLEX vs SED	Unpaired t-test
		Myogenin			LLEX: 14 SED: 14	0.556	Figure 10.C	Signal	LLEX vs SED	Unpaired t-test
		AChR gamma			LLEX: 14 SED: 14	0.921	Figure 10.C	Signal	LLEX vs SED	Unpaired t-test
		MyHCe			LLEX: 14 SED: 14	0.577	Figure 10.C	Signal	LLEX vs SED	Unpaired t-test
		MyHCn			LLEX: 14 SED: 14	0.784	Figure 10.C	Signal	LLEX vs SED	Unpaired t-test
		p16			LLEX: 14 SED: 14	0.663	Figure 10.C	Signal	LLEX vs SED	Unpaired t-test
		GAPDH			Young: 15 Old: 28	0.130	Figure 10.C	Signal	Young vs old	Unpaired t-test
		COL1A1			Young: 15 Old: 28	0.623	Figure 10.C	Signal	Young vs old	Unpaired t-test
		Myogenin			Young: 15 Old: 28	0.060	Figure 10.C	Signal	Young vs old	Unpaired t-test
		AChR gamma			Young: 15 Old: 28	0.002	Figure 10.C	Signal	Young vs old	Unpaired t-test
		MyHCe			Young: 15 Old: 28	0.035	Figure 10.C	Signal	Young vs old	Unpaired t-test
		MyHCn			Young: 15 Old: 28	0.024	Figure 10.C	Signal	Young vs old	Unpaired t-test
		p16			Young: 15 Old: 28	<0.0001	Figure 10.C	Signal	Young vs old	Unpaired t-test
		GAPDH (young)			14	0.981	Figure 10.C	Signal	Rested vs exercised leg	Paired t-test
		GAPDH (LLEX)			13	0.767	Figure 10.C	Signal	Rested vs exercised leg	Paired t-test
		GAPDH (SED)			11	0.229	Figure 10.C	Signal	Rested vs exercised leg	Paired t-test
		COL1A1 (young)			14	0.549	Figure 10.C	Signal	Rested vs exercised leg	Paired t-test
		COL1A1 (LLEX)			13	0.144	Figure 10.C	Signal	Rested vs exercised leg	Paired t-test
		COL1A1 (SED)			11	0.649	Figure 10.C	Signal	Rested vs exercised leg	Paired t-test
		Myogenin (young)			14	0.479	Figure 10.C	Signal	Rested vs exercised leg	Paired t-test
		Myogenin (LLEX)			13	0.594	Figure 10.C	Signal	Rested vs exercised leg	Paired t-test
		Myogenin (SED)			11	0.871	Figure 10.C	Signal	Rested vs exercised leg	Paired t-test
		AChR gamma (young)			14	0.939	Figure 10.C	Signal	Rested vs exercised leg	Paired t-test
		AChR gamma (LLEX)			13	0.783	Figure 10.C	Signal	Rested vs exercised leg	Paired t-test
		AChR gamma (SED)			11	0.854	Figure 10.C	Signal	Rested vs exercised leg	Paired t-test
		MyHCe (young)			14	0.430	Figure 10.C	Signal	Rested vs exercised leg	Paired t-test
		MyHCe (LLEX)			13	0.865	Figure 10.C	Signal	Rested vs exercised leg	Paired t-test
		MyHCe (SED)			11	0.445	Figure 10.C	Signal	Rested vs exercised leg	Paired t-test
		MyHCn (young)			14	0.648	Figure 10.C	Signal	Rested vs exercised leg	Paired t-test
		MyHCn (LLEX)			13	0.842	Figure 10.C	Signal	Rested vs exercised leg	Paired t-test
		MyHCn (SED)			11	0.656	Figure 10.C	Signal	Rested vs exercised leg	Paired t-test
		p16 (young)			14	0.838	Figure 10.C	Signal	Rested vs exercised leg	Paired t-test
		p16 (LLEX)			13	0.932	Figure 10.C	Signal	Rested vs exercised leg	Paired t-test
		p16 (SED)			11	0.526	Figure 10.C	Signal	Rested vs exercised leg	Paired t-test

## Sheet: Statistical Summary Table (2)
Statistical Summary Document
Manuscript Title:
Authors:
Animal model used, if applicable:
Underlying hypothesis:	[Provide one or two sentences]
Definitions of ‘n’:	[Define ‘n’. If definitions differ, please indicate which definition applies to which experimental question number.]
Statistical summary table:
Experimental question number	Finding/ conclusion	Experimental location/variable	Mean value	Standard Deviation	n	Exact P value	Figure/table in which data are presented	Units	Data comparisons	Statistical test	Any other experimental factors	Comments
Multiple tests of the same question are shown in different rows		e.g. cortex vs cerebellum or genotype	(or other summary statistic)	(SD)	(value)	If P is considered significant against a stated confidence limit, authors may indicate this in bold.The exact value must be stated unless P is less than 0.0001, in which case < is permitted.			e.g. WT vs KO		e.g. subjects’ age or sex	e.g. observation
1
2
3
4
5
6
7
8
9
10
11
12
13
14
15
16
17
18
19
20
