# Supplementary material for: Preserved stem cell content and innervation profile of elderly human skeletal muscle with lifelong recreational exercise
Source: J Physiol. 2022 Mar 16;600(8):1969–89. doi: 10.1113/JP282677 (PMC9315046; doi:10.1113/JP282677)
Supplement: Supplementary file 3 — Data S1 [file TJP-600-1969-s003.xlsx]

## Sheet: Results (norm. Old-UT)
					Number of samples below detection									Combined triplicates									Combined triplicates (relative to SED Rest)									log2(Combined triplicates (relative to SED Rest))									logMean
Subject	Group	Leg	Leg	Condition	RPLP0	GAPDH	COL1A1	Myogenin	CHRNG	MHCneo	MHCemb	p16		RPLP0	GAPDH	COL1A1	Myogenin	CHRNG	MHCneo	MHCemb	p16		RPLP0	GAPDH	COL1A1	Myogenin	CHRNG	MHCneo	MHCemb	p16		RPLP0	GAPDH	COL1A1	Myogenin	CHRNG	MHCneo	MHCemb	p16		Group	Leg	Condition	RPLP0	GAPDH	COL1A1	Myogenin	CHRNG	MHCneo
3	Young	R	Rest	D	0	0	0	0	0	0	0	0		1	0.675472	1.87645	2.24838	2.21296	3.50289	4.29368	0.38288		1	1.21809	2.14796	1.34448	2.23459	2.06904	2.90223	0.467383		0	0.284622	1.10297	0.427046	1.16001	1.04896	1.53716	-1.09732		Young	Rest	D	0	-0.0944067	-0.3301	0.358477	1.05733	0.486059
10	Young	R	Rest	D	0	0	0	0	0	0	0	0		1	0.406715	1.85138	1.65766	4.50715	1.81101	3.02023	0.729957		1	0.733435	2.11926	0.991238	4.55121	1.06971	2.04146	0.891061		0	-0.447258	1.08356	-0.012697	2.18625	0.0972156	1.0296	-0.166404		Young	Exercise	D	0	-0.12246	-0.482395	0.293041	1.03275	0.505936
14	Young	L	Rest	D	0	0	0	0	0	0	0	0		1	0.549456	1.5399	2.01835	1.63371	1.99879	2.22734	0.701061		1	0.990843	1.76271	1.20692	1.64968	1.18062	1.50553	0.855788		0	-0.0132717	0.817794	0.271334	0.722183	0.239545	0.590269	-0.224675		SED	Rest	D	0	0	-7.13715e-17	7.13715e-17	0	1.42743e-16
17	Young	L	Rest	D	0	0	0	0	0	0	0	0		1	0.498894	1.3952	1.92465	2.68901	1.82181	2.08597	0.670718		1	0.899664	1.59708	1.15089	2.7153	1.07609	1.40997	0.818747		0	-0.152542	0.675436	0.202752	1.44111	0.105793	0.495663	-0.28851		SED	Exercise	D	0	0.0807937	0.276456	0.0789675	0.0784465	0.061612
19	Young	L	Rest	D	0	0	0	0	0	0	0	0		1	0.48131	0.405456	1.77835	3.66646	4.0246	0.944059	0.232234		1	0.867954	0.464123	1.06341	3.70231	2.3772	0.638118	0.283489		0	-0.204309	-1.10742	0.0886998	1.88842	1.24926	-0.648104	-1.81863		LLEX	Rest	D	0	0.00534659	-0.346053	0.127455	-0.0418775	-0.0856782
20	Young	R	Rest	D	0	0	0	0	0	0	0	0		1	0.614255	0.74719	2.55488	5.04356	3.25392	4.07068	0.290028		1	1.1077	0.855304	1.52776	5.09287	1.92199	2.7515	0.354038		0	0.147563	-0.225491	0.611415	2.34848	0.9426	1.46022	-1.49802		LLEX	Exercise	D	0	-0.00964019	-0.463464	0.236887	-0.0342836	0.0103805
21	Young	R	Rest	D	0	0	0	0	0	0	0	0		1	0.563943	0.709022	3.02067	3.33989	3.41956	2.50569	0.310881		1	1.01697	0.811613	1.80629	3.37254	2.01983	1.69367	0.379494		0	0.0242747	-0.301136	0.853028	1.75384	1.01423	0.760154	-1.39785		Young	Rest	P	0	-0.0697213	-0.173465	1.46776	0.197431	0.834555
22	Young	R	Rest	D	0	0	0	0	0	0	0	0		1	0.495598	0.598662	2.45033	2.53913	1.94237	2.7681	0.303217		1	0.89372	0.685285	1.46524	2.56395	1.1473	1.87104	0.370138		0	-0.162105	-0.545224	0.551136	1.35837	0.198237	0.903842	-1.43386		Young	Exercise	P	0	-0.0479303	-0.162528	0.95758	-0.335494	0.378709
23	Young	L	Rest	D	0	0	0	0	0	0	0	0		1	0.515953	0.39744	1.87423	1.26764	2.5986	1.69542	0.347972		1	0.930427	0.454947	1.12074	1.28004	1.53491	1.14598	0.42477		0	-0.104035	-1.13623	0.164455	0.356185	0.618154	0.196587	-1.23525		SED	Rest	P	0	-6.7076e-17	0	-4.27898e-17	0	1.11022e-16
25	Young	L	Rest	D	0	0	0	0	0	0	0	0		1	0.569461	0.59997	2.02718	0.929953	1.74983	1.84613	0.272772		1	1.02692	0.686781	1.2122	0.939044	1.03357	1.24785	0.332973		0	0.0383229	-0.542077	0.277632	-0.090735	0.0476358	0.31945	-1.58652		SED	Exercise	P	0	0.0305378	0.0390257	0.410418	-0.13271	-0.217576
31	Young	L	Rest	D	0	0	0	0	0	0	0	0		1	0.548911	1.37906	2.23156	1.29651	2.60987	1.31932	0.305922		1	0.98986	1.5786	1.33442	1.30919	1.54157	0.891768	0.37344		0	-0.0147034	0.658647	0.41621	0.388673	0.624397	-0.165259	-1.42105		LLEX	Rest	P	0	-0.0197168	0.132472	-1.06137	-0.126222	-0.441264
32	Young	L	Rest	D	0	0	0	0	0	0	0	0		1	0.485346	0.499465	1.65984	1.66392	3.15245	2.23519	0.26907		1	0.875233	0.571734	0.992546	1.68019	1.86205	1.51083	0.328455		0	-0.19226	-0.806584	-0.0107935	0.748625	0.896892	0.595342	-1.60623		LLEX	Exercise	P	0	-0.0017527	0.155504	-0.471012	-0.0771252	0.0991862
35	Young	L	Rest	D	0	0	0	0	0	0	0	0		1	0.503422	0.341611	2.34264	0.79064	1.93694	1.7311	0.594595		1	0.907829	0.39104	1.40084	0.798369	1.14409	1.1701	0.725824		0	-0.139508	-1.35461	0.486293	-0.324872	0.194199	0.226636	-0.462307
36	Young	L	Rest	D	0	0	0	0	2	0	0	0		No data	No data	No data	No data	No data	No data	No data	No data		No data	No data	No data	No data	No data	No data	No data	No data		No data	No data	No data	No data	No data	No data	No data	No data		logSD
37	Young	L	Rest	D	0	0	0	0	0	0	0	0		1	0.514915	0.333979	2.47798	3.4064	2.01846	2.63924	0.355811		1	0.928556	0.382304	1.48177	3.4397	1.19224	1.78394	0.434339		0	-0.10694	-1.38721	0.567322	1.78228	0.253675	0.835067	-1.20311		Group	Leg	Condition	RPLP0	GAPDH	COL1A1	Myogenin	CHRNG	MHCneo
46	Young	R	Rest	D	0	0	0	0	0	0	0	0		1	0.427915	0.236698	2.33782	1.09208	1.43361	1.11719	0.372579		1	0.771666	0.270947	1.39796	1.10276	0.846789	0.755142	0.454808		0	-0.373951	-1.88392	0.483322	0.141117	-0.239926	-0.405181	-1.13667		Young	Rest	D	0	0.185434	0.982855	0.246719	0.849609	0.454342
3	-	-	-	-	-	-	-	-	-	-	-	-		-	-	-	-	-	-	-	-		-	-	-	-	-	-	-	-		-	-	-	-	-	-	-	-		Young	Exercise	D	0	0.205502	0.844757	0.339431	1.04765	0.559421
10	Young	L	Exercise	D	0	0	0	0	0	0	0	0		1	0.385399	1.74948	1.38292	2.42494	1.00604	2.1774	0.758209		1	0.694997	2.00262	0.826955	2.44865	0.594236	1.47177	0.925548		0	-0.524922	1.00189	-0.274119	1.29199	-0.750891	0.557554	-0.11162		SED	Rest	D	0	0.250688	1.27205	0.584876	1.17112	0.90585
14	Young	R	Exercise	D	0	0	0	0	0	0	0	0		1	0.549802	1.14377	1.66754	1.76638	1.71284	1.94719	0.447432		1	0.991466	1.30926	0.997146	1.78365	1.01172	1.31616	0.546182		0	-0.0123643	0.388753	-0.00412386	0.834833	0.0168073	0.396338	-0.872546		SED	Exercise	D	0	0.219504	1.2813	0.59276	1.34308	0.84435
17	Young	R	Exercise	D	0	0	0	0	0	0	0	0		1	0.569032	0.811187	2.84838	4.94778	4.13535	3.0499	0.355295		1	1.02615	0.928561	1.70326	4.99615	2.44262	2.06152	0.43371		0	0.037235	-0.106932	0.768297	2.32082	1.28843	1.04371	-1.2052		LLEX	Rest	D	0	0.14684	0.609918	0.544151	1.0419	0.720463
19	Young	R	Exercise	D	0	0	0	0	0	0	0	0		1	0.585691	0.483724	1.94311	4.18224	4.00822	1.3875	0.29391		1	1.05619	0.553715	1.16193	4.22312	2.36753	0.937855	0.358776		0	0.078865	-0.852783	0.216527	2.07831	1.24338	-0.0925625	-1.47884		LLEX	Exercise	D	0	0.163715	0.729659	0.558915	1.04096	0.562775
20	Young	L	Exercise	D	0	0	0	0	0	0	0	0		1	0.633812	0.844297	2.7088	5.15888	2.92142	3.89095	0.353147		1	1.14296	0.966461	1.61979	5.20932	1.72559	2.63001	0.431088		0	0.192779	-0.0492166	0.69581	2.38109	0.787088	1.39507	-1.21395		Young	Rest	P	0	0.203869	0.287975	2.01842	0.861685	1.91963
21	Young	L	Exercise	D	0	0	0	0	0	0	0	0		1	0.51623	0.724915	2.80812	3.97622	2.79012	2.15846	0.303788		1	0.930927	0.829806	1.67919	4.01509	1.64803	1.45897	0.370835		0	-0.10326	-0.269154	0.747764	2.00543	0.720746	0.54495	-1.43115		Young	Exercise	P	0	0.170068	0.284775	1.82072	0.661811	1.59517
22	Young	L	Exercise	D	0	0	0	0	0	0	0	0		1	0.534136	0.491243	2.3858	3.19229	2.2308	2.47721	0.329324		1	0.963217	0.562323	1.42665	3.2235	1.31766	1.67442	0.402007		0	-0.054068	-0.83053	0.512629	1.68863	0.397979	0.743661	-1.31471		SED	Rest	P	0	0.139956	0.494489	1.93827	0.667943	1.08069
23	Young	R	Exercise	D	0	0	0	0	0	0	0	0		1	0.49457	0.403288	1.67769	1.79864	2.90733	2.21145	0.445835		1	0.891867	0.461642	1.00321	1.81623	1.71727	1.49479	0.544232		0	-0.165099	-1.11515	0.00463073	0.860943	0.780114	0.579943	-0.877706		SED	Exercise	P	0	0.115813	0.301665	2.12013	0.987047	1.27965
25	Young	R	Exercise	D	0	0	0	0	0	0	0	0		1	0.575017	0.508405	2.55933	1.48538	2.24835	2.00647	0.299134		1	1.03694	0.581969	1.53042	1.4999	1.32803	1.35623	0.365154		0	0.0523284	-0.780987	0.613926	0.584869	0.409283	0.439605	-1.45342		LLEX	Rest	P	0	0.212262	0.305507	1.00694	0.352984	0.716524
31	Young	R	Exercise	D	0	0	0	0	0	0	0	0		1	0.480846	1.62061	1.66379	0.937118	3.31581	1.5033	0.395629		1	0.867117	1.8551	0.994905	0.946279	1.95854	1.01613	0.482945		0	-0.205701	0.891496	-0.00736936	-0.0796623	0.969779	0.0230828	-1.05007		LLEX	Exercise	P	0	0.176858	0.213466	1.87293	0.547191	1.30086
32	Young	R	Exercise	D	0	0	0	0	0	0	0	0		1	0.542053	0.62466	1.96598	2.07924	2.72029	1.83425	0.361025		1	0.977493	0.715044	1.17561	2.09957	1.60679	1.23983	0.440705		0	-0.0328417	-0.483895	0.233404	1.07009	0.684179	0.310139	-1.18212
35	Young	R	Exercise	D	0	0	0	0	0	0	0	0		1	0.489091	0.315272	2.28949	1.57775	2.59484	2.03867	0.581826		1	0.881986	0.36089	1.36906	1.59317	1.53269	1.378	0.710237		0	-0.181173	-1.47037	0.453182	0.671904	0.616067	0.462574	-0.493627		N
36	-	-	-	-	-	-	-	-	-	-	-	-		-	-	-	-	-	-	-	-		-	-	-	-	-	-	-	-		-	-	-	-	-	-	-	-		Group	Leg	Condition	RPLP0	GAPDH	COL1A1	Myogenin	CHRNG	MHCneo
37	Young	R	Exercise	D	0	0	0	0	0	0	0	0		1	0.429416	0.351011	1.92454	1.07785	1.54473	2.45257	0.331244		1	0.774374	0.4018	1.15083	1.08839	0.912426	1.65777	0.404351		0	-0.368898	-1.31545	0.202672	0.122193	-0.132221	0.729241	-1.30632		Young	Rest	D	15	15	15	15	15	15
46	Young	L	Exercise	D	0	0	0	0	0	0	0	0		1	0.412373	0.257714	1.60346	0.382374	1.75557	1.56372	0.360243		1	0.74364	0.295004	0.958832	0.386112	1.03696	1.05697	0.43975		0	-0.427325	-1.76119	-0.0606497	-1.37291	0.0523589	0.0799291	-1.18524		Young	Exercise	D	14	14	14	14	14	14
2	-	-	-	-	-	-	-	-	-	-	-	-		-	-	-	-	-	-	-	-		-	-	-	-	-	-	-	-		-	-	-	-	-	-	-	-		SED	Rest	D	14	14	14	14	14	14
6	SED	R	Rest	D	0	0	0	0	0	0	0	0		1	0.441107	4.65877	1.08122	1.20152	0.895215	1.4001	1.1983		1	0.795456	5.33286	0.646542	1.21327	0.528775	0.94637	1.46277		0	-0.330145	2.41491	-0.629184	0.278901	-0.919274	-0.0795242	0.548704		SED	Exercise	D	11	11	11	11	11	11
7	SED	R	Rest	D	0	0	0	0	0	0	0	0		1	0.584583	1.48033	3.05384	3.69309	3.1447	3.19125	0.610134		1	1.05419	1.69452	1.82612	3.7292	1.85747	2.15706	0.744792		0	0.0761323	0.760878	0.868784	1.89886	0.893343	1.10907	-0.42509		LLEX	Rest	D	14	14	14	14	14	14
9	SED	R	Rest	D	0	0	0	0	0	0	0	0		1	0.475978	3.62139	0.951014	0.536352	0.924593	2.01097	1.18555		1	0.858339	4.14538	0.568683	0.541596	0.546127	1.35927	1.4472		0	-0.220381	2.0515	-0.814303	-0.884712	-0.872691	0.442836	0.533265		LLEX	Exercise	D	15	15	15	15	15	15
13	SED	L	Rest	D	0	0	0	0	0	0	0	0		1	0.546052	1.82954	2.0666	3.8801	2.89296	3.4722	1.11016		1	0.984705	2.09427	1.23577	3.91803	1.70878	2.34697	1.35518		0	-0.0222372	1.06644	0.305414	1.97013	0.772965	1.2308	0.438481		Young	Rest	P	14	14	14	14	14	14
15	SED	R	Rest	D	0	0	0	0	0	0	0	0		1	0.500584	0.816951	1.45066	0.998564	1.571	2.8392	0.502886		1	0.902711	0.935159	0.867457	1.00833	0.92794	1.9191	0.613874		0	-0.147664	-0.0967159	-0.205136	0.0119623	-0.107897	0.94043	-0.703985		Young	Exercise	P	13	13	13	13	13	13
28	SED	R	Rest	D	0	0	0	0	0	0	0	0		1	0.44845	0.675716	1.03056	0.48399	1.80821	1.97629	0.889689		1	0.808698	0.773487	0.616252	0.488721	1.06805	1.33584	1.08605		0	-0.306328	-0.37055	-0.698407	-1.03292	0.0949789	0.417744	0.119085		SED	Rest	P	12	12	12	12	12	12
38	SED	R	Rest	D	0	0	0	0	0	0	0	0		1	0.533243	0.373088	1.96763	0.438583	1.38612	1.32167	0.402364		1	0.961606	0.427071	1.1766	0.442871	0.818734	0.89336	0.491167		0	-0.0564827	-1.22745	0.23462	-1.17504	-0.288533	-0.162686	-1.02571		SED	Exercise	P	9	9	9	9	9	9
39	SED	L	Rest	D	0	0	0	0	0	0	0	0		1	0.571502	0.164312	1.64301	0.850095	1.11842	1.0592	0.740742		1	1.0306	0.188087	0.982477	0.858406	0.660614	0.715946	0.904226		0	0.0434841	-2.41053	-0.0255039	-0.220269	-0.598121	-0.482076	-0.145244		LLEX	Rest	P	15	15	15	15	15	15
42	SED	L	Rest	D	0	0	0	0	0	0	0	0		1	0.458258	0.929469	0.904204	0.289428	0.531045	0.234236	0.778206		1	0.826385	1.06396	0.540691	0.292258	0.313671	0.158327	0.949958		0	-0.275114	0.08944	-0.887122	-1.77469	-1.67268	-2.65902	-0.0740641		LLEX	Exercise	P	15	15	15	15	15	15
47	SED	R	Rest	D	0	0	0	0	0	0	0	0		1	0.582616	0.646483	1.4931	0.461361	0.996964	0.410407	1.04115		1	1.05064	0.740025	0.892837	0.465871	0.588875	0.277406	1.27094		0	0.0712712	-0.434355	-0.163531	-1.102	-0.763968	-1.84993	0.345897
48	SED	L	Rest	D	0	0	0	0	0	0	0	0		No data	No data	No data	No data	No data	No data	No data	No data		No data	No data	No data	No data	No data	No data	No data	No data		No data	No data	No data	No data	No data	No data	No data	No data		logSEM
49	SED	R	Rest	D	0	0	0	0	0	0	0	0		1	0.699968	0.744014	2.01681	2.9167	4.09344	1.97836	1.18841		1	1.26226	0.851668	1.206	2.94521	2.41787	1.33723	1.4507		0	0.336014	-0.231637	0.270233	1.55837	1.27373	0.419252	0.536745		Group	Leg	Condition	RPLP0	GAPDH	COL1A1	Myogenin	CHRNG	MHCneo
51	SED	L	Rest	D	0	0	0	0	0	0	0	0		1	0.665708	0.380857	2.64646	0.916687	2.17162	1.2768	0.517265		1	1.20048	0.435965	1.58252	0.925648	1.28271	0.863029	0.631427		0	0.263613	-1.19772	0.66222	-0.111464	0.359193	-0.212519	-0.663312		Young	Rest	D	0	0.0478788	0.253772	0.0637026	0.219368	0.117311
52	SED	L	Rest	D	0	0	0	0	0	0	0	0		1	0.574694	0.83871	2.19563	1.27674	2.3423	1.48074	0.759416		1	1.03636	0.960067	1.31293	1.28923	1.38352	1.00088	0.927021		0	0.0515195	-0.0587936	0.392793	0.366504	0.468345	0.00126769	-0.109326		Young	Exercise	D	0	0.0549227	0.225771	0.0907168	0.279997	0.149511
57	SED	R	Rest	D	0	0	0	0	0	0	0	0		1	0.793149	0.682837	2.69627	1.15054	4.34748	2.73096	1.26299		1	1.4303	0.781639	1.6123	1.16179	2.56792	1.84594	1.54174		0	0.516317	-0.355425	0.689123	0.216352	1.3606	0.884354	0.62456		SED	Rest	D	0	0.0669993	0.339968	0.156315	0.312996	0.242099
2	SED	L	Exercise	D	0	0	0	0	0	0	0	0		OUT	OUT	OUT	OUT	OUT	OUT	OUT	OUT		OUT	OUT	OUT	OUT	OUT	OUT	OUT	OUT		OUT	OUT	OUT	OUT	OUT	OUT	OUT	OUT		SED	Exercise	D	0	0.0661829	0.386328	0.178724	0.404954	0.254581
6	SED	L	Exercise	D	0	0	0	0	0	0	0	0		1	0.54896	4.31427	1.5793	2.31334	1.57572	2.01089	1.24467		1	0.989949	4.93852	0.944384	2.33595	0.930726	1.35922	1.51938		0	-0.0145738	2.30408	-0.0825543	1.22401	-0.103572	0.442782	0.603481		LLEX	Rest	D	0	0.0392448	0.163007	0.14543	0.27846	0.192552
7	SED	L	Exercise	D	0	0	0	0	0	0	0	0		1	0.661442	1.5779	2.48339	2.41607	2.85975	3.29073	0.843796		1	1.19279	1.80622	1.48501	2.43969	1.68916	2.22431	1.03002		0	0.25434	0.85297	0.570471	1.28669	0.756308	1.15336	0.0426791		LLEX	Exercise	D	0	0.042271	0.188397	0.144311	0.268774	0.145308
9	SED	L	Exercise	D	0	0	0	0	0	0	0	0		1	0.495107	3.26402	1.3797	1.14057	1.48644	2.42771	0.853896		1	0.892835	3.73631	0.825027	1.15172	0.877995	1.64096	1.04235		0	-0.163535	1.90161	-0.277487	0.203788	-0.187715	0.714544	0.0598449		Young	Rest	P	0	0.0544863	0.0769645	0.539445	0.230295	0.513043
13	SED	R	Exercise	D	0	0	0	0	0	0	0	0		1	0.557288	3.3126	1.71807	1.58767	1.16484	1.42748	0.98873		1	1.00497	3.79191	1.02736	1.60319	0.688036	0.964879	1.20695		0	0.00714768	1.92292	0.0389452	0.68095	-0.539443	-0.0515797	0.27136		Young	Exercise	P	0	0.0471685	0.0789825	0.504977	0.183553	0.44242
15	SED	L	Exercise	D	0	0	0	0	0	0	0	0		1	0.499984	1.13387	1.4678	1.77675	1.65654	3.19788	0.567419		1	0.901629	1.29793	0.877709	1.79412	0.978462	2.16154	0.69265		0	-0.149394	0.376214	-0.188186	0.843273	-0.0314118	1.11206	-0.529802		SED	Rest	P	0	0.0404018	0.142747	0.55953	0.192819	0.311967
28	SED	L	Exercise	D	0	0	0	0	0	0	0	0		1	0.593408	0.457388	2.26571	1.68619	2.74728	2.22841	0.844183		1	1.0701	0.523569	1.35484	1.70268	1.62273	1.50625	1.0305		0	0.0977484	-0.933547	0.438122	0.767805	0.698424	0.590962	0.0433392		SED	Exercise	P	0	0.0386043	0.100555	0.706711	0.329016	0.426551
38	SED	L	Exercise	D	0	0	0	0	0	0	0	0		1	0.497679	0.530692	0.795153	0.10022	0.564639	0.68239	0.601968		1	0.897473	0.607479	0.475482	0.1012	0.333514	0.461249	0.734825		0	-0.15606	-0.719093	-1.07254	-3.30472	-1.58418	-1.11638	-0.444528		LLEX	Rest	P	0	0.0548057	0.0788815	0.25999	0.09114	0.185006
39	SED	R	Exercise	D	0	0	0	0	3	0	0	0		No data	No data	No data	No data	No data	No data	No data	No data		No data	No data	No data	No data	No data	No data	No data	No data		No data	No data	No data	No data	No data	No data	No data	No data		LLEX	Exercise	P	0	0.0456645	0.0551168	0.48359	0.141284	0.335881
42	SED	R	Exercise	D	0	0	0	0	2	0	0	0		No data	No data	No data	No data	No data	No data	No data	No data		No data	No data	No data	No data	No data	No data	No data	No data		No data	No data	No data	No data	No data	No data	No data	No data
47	SED	L	Exercise	D	0	0	0	0	0	0	0	0		1	0.559696	0.454039	1.13819	0.365539	1.24662	0.527717	0.721804		1	1.00931	0.519736	0.680607	0.369113	0.736341	0.3567	0.881108		0	0.0133688	-0.944149	-0.555106	-1.43787	-0.441554	-1.48722	-0.182609
48	SED	R	Exercise	D	0	0	0	1	3	1	0	0		No data	No data	No data	No data	No data	No data	No data	No data		No data	No data	No data	No data	No data	No data	No data	No data		No data	No data	No data	No data	No data	No data	No data	No data		GeoMean
49	SED	L	Exercise	D	0	0	0	0	0	0	0	0		1	0.684632	0.762926	2.15828	1.04426	3.18779	1.37144	1.41318		1	1.23461	0.873317	1.2906	1.05446	1.88293	0.926995	1.72507		0	0.304053	-0.195423	0.368041	0.0765102	0.912978	-0.109366	0.786655		Group	Leg	Condition	RPLP0	GAPDH	COL1A1	Myogenin	CHRNG	MHCneo
51	SED	R	Exercise	D	0	0	0	0	0	0	0	0		1	0.61925	0.396266	2.72832	1.11618	1.40193	1.1167	0.56148		1	1.1167	0.453603	1.63147	1.12709	0.828075	0.754815	0.6854		0	0.159248	-1.1405	0.706169	0.1726	-0.272166	-0.405805	-0.544981		Young	Rest	D	1	0.936657	0.795482	1.28207	2.08108	1.40061
52	-	-	-	-	-	-	-	-	-	-	-	-		-	-	-	-	-	-	-	-		-	-	-	-	-	-	-	-		-	-	-	-	-	-	-	-		Young	Exercise	D	1	0.91862	0.715788	1.22522	2.04592	1.42004
57	SED	L	Exercise	D	0	0	0	0	0	0	0	0		1	0.804261	0.669415	3.17028	1.26211	4.69018	2.57726	1.64517		1	1.45034	0.766275	1.89575	1.27444	2.77034	1.74205	2.00827		0	0.536388	-0.384066	0.922767	0.349868	1.47006	0.800784	1.00595		SED	Rest	D	1	1	1	1	1	1
1	LLEX	R	Rest	D	0	0	0	0	0	0	0	0		OUT	OUT	OUT	OUT	OUT	OUT	OUT	OUT		OUT	OUT	OUT	OUT	OUT	OUT	OUT	OUT		OUT	OUT	OUT	OUT	OUT	OUT	OUT	OUT		SED	Exercise	D	1	1.0576	1.21122	1.05626	1.05588	1.04363
4	LLEX	L	Rest	D	0	0	0	0	0	0	0	0		OUT	OUT	OUT	OUT	OUT	OUT	OUT	OUT		OUT	OUT	OUT	OUT	OUT	OUT	OUT	OUT		OUT	OUT	OUT	OUT	OUT	OUT	OUT	OUT		LLEX	Rest	D	1	1.00371	0.786734	1.09237	0.97139	0.942341
5	LLEX	L	Rest	D	0	0	0	0	0	0	0	0		OUT	OUT	OUT	OUT	OUT	OUT	OUT	OUT		OUT	OUT	OUT	OUT	OUT	OUT	OUT	OUT		OUT	OUT	OUT	OUT	OUT	OUT	OUT	OUT		LLEX	Exercise	D	1	0.99334	0.725243	1.17845	0.976517	1.00722
8	-	-	-	-	-	-	-	-	-	-	-	-		-	-	-	-	-	-	-	-		-	-	-	-	-	-	-	-		-	-	-	-	-	-	-	-		Young	Rest	P	1	0.952822	0.88671	2.76591	1.14665	1.78331
12	LLEX	R	Rest	D	0	0	0	0	0	0	0	0		1	0.567623	1.13359	2.31613	2.94445	1.97915	2.96329	1.67056		1	1.0236	1.29762	1.38499	2.97324	1.16902	2.00298	2.03925		0	0.0336588	0.375864	0.469875	1.57203	0.225297	1.00215	1.02804		Young	Exercise	P	1	0.967323	0.893458	1.94205	0.792513	1.30018
16	LLEX	R	Rest	D	0	0	0	0	0	0	0	0		1	0.547814	1.03703	0.788369	0.416905	0.605072	0.412817	1.16365		1	0.987881	1.18709	0.471425	0.42098	0.357397	0.279036	1.42047		0	-0.0175902	0.247425	-1.0849	-1.24818	-1.4844	-1.84148	0.506368		SED	Rest	P	1	1	1	1	1	1
24	LLEX	R	Rest	D	0	0	0	0	0	0	0	0		1	0.532572	0.485697	2.319	0.724725	1.42048	1.66013	0.708064		1	0.960395	0.555975	1.38671	0.73181	0.839033	1.12213	0.864336		0	-0.0582997	-0.846909	0.471663	-0.450459	-0.253201	0.16624	-0.210336		SED	Exercise	P	1	1.02139	1.02742	1.32907	0.912117	0.860009
26	LLEX	R	Rest	D	0	0	0	0	0	0	0	0		1	0.494256	0.49051	1.37404	1.18095	0.925941	0.441687	1.19779		1	0.891301	0.561484	0.821644	1.1925	0.546924	0.298549	1.46214		0	-0.166016	-0.832683	-0.283415	0.253987	-0.870588	-1.74396	0.548085		LLEX	Rest	P	1	0.986426	1.09617	0.479176	0.916228	0.736489
29	LLEX	R	Rest	D	0	0	0	0	0	0	0	0		1	0.570488	0.691098	2.05835	2.06546	2.54607	3.04461	0.904861		1	1.02877	0.791096	1.23084	2.08565	1.50388	2.05795	1.10457		0	0.0409202	-0.338076	0.299646	1.0605	0.588689	1.04121	0.143481		LLEX	Exercise	P	1	0.998786	1.11381	0.721458	0.947945	1.07117
30	LLEX	R	Rest	D	0	0	0	0	0	0	0	0		1	0.50463	0.932948	1.53806	0.736995	0.868118	0.87835	0.7379		1	0.910008	1.06794	0.919721	0.7442	0.51277	0.593703	0.900757		0	-0.136048	0.0948298	-0.120731	-0.426238	-0.963617	-0.752186	-0.150791
33	LLEX	R	Rest	D	0	0	0	0	0	0	0	0		1	0.567721	0.579404	2.28124	1.70578	2.27684	1.79381	0.635448		1	1.02378	0.66324	1.36413	1.72246	1.34486	1.21249	0.775693		0	0.0339078	-0.592398	0.447976	0.784469	0.427455	0.277972	-0.366442		SEM+
34	LLEX	R	Rest	D	0	0	0	0	2	0	0	0		No data	No data	No data	No data	No data	No data	No data	No data		No data	No data	No data	No data	No data	No data	No data	No data		No data	No data	No data	No data	No data	No data	No data	No data		Group	Leg	Condition	RPLP0	GAPDH	COL1A1	Myogenin	CHRNG	MHCneo
40	LLEX	R	Rest	D	0	0	0	0	0	0	0	0		1	0.460038	0.420398	0.9577	0.233848	0.942408	1.07658	1.26173		1	0.829594	0.481227	0.572681	0.236134	0.55665	0.72769	1.5402		0	-0.269523	-1.05521	-0.804196	-2.08232	-0.845157	-0.458604	0.623115		Young	Rest	D	0	0.0316064	0.152987	0.0578787	0.341761	0.118647
41	LLEX	L	Rest	D	0	0	0	0	1	0	0	0		1	0.54067	1.38469	1.47626	0.479953	1.26841	0.736117	1.10957		1	0.974999	1.58505	0.882769	0.484645	0.749212	0.497564	1.35445		0	-0.036527	0.664527	-0.179892	-1.045	-0.416554	-1.00705	0.43771		Young	Exercise	D	0	0.0356456	0.121256	0.0795157	0.438221	0.15506
43	LLEX	L	Rest	D	0	0	0	0	0	0	0	0		1	0.586638	1.25539	2.2749	0.979906	1.82397	0.943561	0.903814		1	1.05789	1.43704	1.36033	0.989485	1.07736	0.637782	1.10329		0	0.0811948	0.523097	0.443959	-0.0152499	0.107504	-0.648866	0.14181		SED	Rest	D	0	0.0475356	0.265729	0.114437	0.242285	0.182712
45	-	-	-	-	-	-	-	-	-	-	-	-		-	-	-	-	-	-	-	-		-	-	-	-	-	-	-	-		-	-	-	-	-	-	-	-		SED	Exercise	D	0	0.0496469	0.371918	0.139302	0.342155	0.20141
53	LLEX	L	Rest	D	0	0	0	0	0	0	0	0		1	0.673727	0.450017	2.25371	2.74925	2.97762	1.64192	1.19628		1	1.21494	0.515131	1.34766	2.77613	1.75879	1.10983	1.46031		0	0.28089	-0.956988	0.430457	1.47307	0.814581	0.150335	0.546273		LLEX	Rest	D	0	0.0276781	0.094108	0.115857	0.206808	0.134551
55	LLEX	R	Rest	D	0	0	0	0	0	0	0	0		1	0.551284	0.672651	2.72352	0.672096	2.22429	1.36185	0.514556		1	0.994139	0.76998	1.6286	0.678666	1.31382	0.920517	0.62812		0	-0.0084798	-0.377108	0.703629	-0.559226	0.393766	-0.119484	-0.670887		LLEX	Exercise	D	0	0.0295355	0.101169	0.123976	0.199975	0.106732
58	LLEX	R	Rest	D	0	0	0	0	0	0	0	0		1	0.662453	0.493394	2.18414	1.05073	2.63036	1.32924	0.645482		1	1.19461	0.564786	1.30606	1.06101	1.55367	0.898473	0.787942		0	0.256542	-0.824225	0.385225	0.0854326	0.635682	-0.154453	-0.343839		Young	Rest	P	0	0.0366734	0.0485885	1.2541	0.198457	0.761574
59	LLEX	R	Rest	D	0	0	0	0	0	0	0	0		1	0.570211	0.459505	2.54369	0.997825	2.2984	3.03353	0.424111		1	1.02827	0.525992	1.52107	1.00758	1.35759	2.05046	0.517713		0	0.0402219	-0.926887	0.605082	0.0108937	0.44105	1.03595	-0.949776		Young	Exercise	P	0	0.032149	0.0502774	0.813915	0.107526	0.46661
1	LLEX	L	Exercise	D	0	0	0	0	0	0	0	0		OUT	OUT	OUT	OUT	OUT	OUT	OUT	OUT		OUT	OUT	OUT	OUT	OUT	OUT	OUT	OUT		OUT	OUT	OUT	OUT	OUT	OUT	OUT	OUT		SED	Rest	P	0	0.0284002	0.104005	0.473789	0.142995	0.241399
4	LLEX	R	Exercise	D	0	0	0	0	0	0	0	0		OUT	OUT	OUT	OUT	OUT	OUT	OUT	OUT		OUT	OUT	OUT	OUT	OUT	OUT	OUT	OUT		OUT	OUT	OUT	OUT	OUT	OUT	OUT	OUT		SED	Exercise	P	0	0.0276999	0.0741653	0.840078	0.233644	0.295858
5	LLEX	R	Exercise	D	0	0	0	0	0	0	0	0		OUT	OUT	OUT	OUT	OUT	OUT	OUT	OUT		OUT	OUT	OUT	OUT	OUT	OUT	OUT	OUT		OUT	OUT	OUT	OUT	OUT	OUT	OUT	OUT		LLEX	Rest	P	0	0.0381937	0.0616035	0.0946231	0.0597487	0.100767
8	LLEX	R	Exercise	D	0	0	0	0	0	0	0	0		1	0.55595	3.20348	2.30044	2.67654	1.85439	1.74066	1.56118		1	1.00255	3.667	1.37561	2.70271	1.09533	1.17657	1.90573		0	0.00368062	1.8746	0.460069	1.43441	0.131365	0.234583	0.930347		LLEX	Exercise	P	0	0.0321194	0.0433753	0.287298	0.0975306	0.280805
12	LLEX	L	Exercise	D	0	0	0	0	0	0	0	0		1	0.57631	0.548073	1.70947	1.52643	1.771	3.26398	1.37479		1	1.03927	0.627375	1.02222	1.54136	1.04607	2.20622	1.67821		0	0.0555686	-0.672599	0.0317071	0.624201	0.0649807	1.14158	0.746923
16	LLEX	L	Exercise	D	0	0	0	1	3	0	0	0		No data	No data	No data	No data	No data	No data	No data	No data		No data	No data	No data	No data	No data	No data	No data	No data		No data	No data	No data	No data	No data	No data	No data	No data		SEM-
24	LLEX	L	Exercise	D	0	0	0	0	0	0	0	0		1	0.6294	0.437472	3.2201	2.12034	2.40315	2.14079	0.910444		1	1.13501	0.500771	1.92554	2.14107	1.41946	1.44703	1.11138		0	0.182701	-0.997777	0.945262	1.09833	0.505345	0.533092	0.152354		Group	Leg	Condition	RPLP0	GAPDH	COL1A1	Myogenin	CHRNG	MHCneo
26	LLEX	L	Exercise	D	0	0	0	0	0	0	0	0		1	0.512432	0.528134	2.19534	1.04175	1.77508	0.903887	1.12682		1	0.924077	0.604552	1.31276	1.05194	1.04848	0.610965	1.37552		0	-0.113914	-0.726062	0.392602	0.0730456	0.0683003	-0.710839	0.459974		Young	Rest	D	0	0.0305747	0.128311	0.0553786	0.293553	0.109382
29	LLEX	L	Exercise	D	0	0	0	0	0	0	0	0		1	0.545584	0.615252	1.49876	0.740168	1.17376	1.48017	0.923379		1	0.98386	0.704275	0.896223	0.747404	0.693301	1.00049	1.12717		0	-0.0234744	-0.505789	-0.15807	-0.42004	-0.528447	0.000712493	0.172707		Young	Exercise	D	0	0.0343141	0.10369	0.0746697	0.360916	0.139795
30	LLEX	L	Exercise	D	0	0	0	0	0	0	0	0		1	0.51976	0.473123	0.902104	0.38367	0.617272	0.456346	0.600499		1	0.937292	0.541581	0.539436	0.387421	0.364603	0.308458	0.733031		0	-0.0934294	-0.884751	-0.890477	-1.36803	-1.4556	-1.69685	-0.448053		SED	Rest	D	0	0.0453785	0.209941	0.102686	0.195032	0.154486
33	LLEX	L	Exercise	D	0	0	0	0	0	0	0	0		1	0.486396	0.665201	2.79876	1.71833	1.82026	1.31337	0.689794		1	0.877125	0.761451	1.67359	1.73513	1.07517	0.887744	0.842034		0	-0.189145	-0.393176	0.742944	0.795041	0.104566	-0.171784	-0.248049		SED	Exercise	D	0	0.0474208	0.284545	0.123071	0.258416	0.168828
34	LLEX	L	Exercise	D	0	0	0	0	0	0	0	0		1	0.428243	0.507173	0.909744	0.333149	1.03435	0.826574	0.57793		1	0.772258	0.580558	0.544005	0.336406	0.610959	0.558707	0.705481		0	-0.372844	-0.784487	-0.878309	-1.57173	-0.710852	-0.839837	-0.50332		LLEX	Rest	D	0	0.0269354	0.0840536	0.104747	0.170507	0.117739
40	LLEX	L	Exercise	D	0	0	0	0	0	0	0	0		1	0.507606	0.380434	1.88483	0.387566	1.79237	1.76039	1.02756		1	0.915375	0.43548	1.12708	0.391355	1.05869	1.1899	1.25435		0	-0.127565	-1.19932	0.172593	-1.35345	0.0822863	0.250845	0.326938		LLEX	Exercise	D	0	0.0286826	0.0887841	0.112175	0.165984	0.0965054
41	LLEX	R	Exercise	D	0	0	0	0	0	0	0	0		1	0.55443	0.755254	2.51495	0.645297	1.80684	0.946309	1.11538		1	0.999813	0.864535	1.50388	0.651605	1.06725	0.63964	1.36155		0	-0.000269424	-0.210004	0.58869	-0.61793	0.0938917	-0.644669	0.445246		Young	Rest	P	0	0.0353142	0.0460643	0.862867	0.169177	0.533667
43	LLEX	R	Exercise	D	0	0	0	0	0	0	0	0		1	0.616884	0.814442	1.97812	0.705052	1.68374	1.14035	0.717484		1	1.11244	0.932286	1.18287	0.711945	0.994529	0.770796	0.875835		0	0.153725	-0.101155	0.242291	-0.490163	-0.00791472	-0.37558	-0.191269		Young	Exercise	P	0	0.0311149	0.0475989	0.573543	0.0946802	0.343378
45	LLEX	R	Exercise	D	0	0	0	0	1	0	0	0		OUT	OUT	OUT	OUT	OUT	OUT	OUT	OUT		OUT	OUT	OUT	OUT	OUT	OUT	OUT	OUT		OUT	OUT	OUT	OUT	OUT	OUT	OUT	OUT		SED	Rest	P	0	0.0276159	0.0942069	0.321477	0.125105	0.194457
53	LLEX	R	Exercise	D	0	0	0	0	0	0	0	0		1	0.606948	0.392859	1.81055	1.53003	2.86456	1.53752	0.876878		1	1.09452	0.449703	1.08266	1.54498	1.692	1.03926	1.07041		0	0.130298	-1.15295	0.114586	0.627593	0.758732	0.0555538	0.0981606		SED	Exercise	P	0	0.0269685	0.069172	0.514729	0.185999	0.220129
55	LLEX	L	Exercise	D	0	0	0	0	0	0	0	0		1	0.560624	0.661697	3.0136	1.72085	2.59751	1.39983	0.70461		1	1.01098	0.757441	1.80206	1.73767	1.53426	0.94619	0.86012		0	0.0157585	-0.400795	0.849645	0.797154	0.617546	-0.0797976	-0.21739		LLEX	Rest	P	0	0.03677	0.0583257	0.0790192	0.0560909	0.0886397
58	LLEX	L	Exercise	D	0	0	0	0	0	0	0	0		1	0.677156	0.578356	2.88665	2.16706	2.41217	0.945184	0.810634		1	1.22113	0.662041	1.72615	2.18824	1.42479	0.638879	0.989543		0	0.288214	-0.595008	0.787555	1.12977	0.510748	-0.646385	-0.0151654		LLEX	Exercise	P	0	0.0311187	0.0417495	0.205474	0.0884321	0.222482
59	LLEX	L	Exercise	D	0	0	0	0	0	0	0	0		1	0.534196	0.759097	1.8584	0.409946	1.60252	2.49214	0.539212		1	0.963325	0.868934	1.11128	0.413954	0.946557	1.68451	0.658217		0	-0.0539059	-0.202682	0.152222	-1.27246	-0.0792385	0.75233	-0.603364
10	Young	R	Rest	P	0	0	0	1	1	0	0	0		1	1.13607	0.879321	0.0240735	0.0395649	0.00146813	0.00542414	1.03607		1	0.802902	1.02447	13.5068	2.46277	2.33483	3.54682	0.91282		0	-0.316705	0.0348774	3.75561	1.30028	1.22332	1.82653	-0.131597
14	Young	L	Rest	P	0	0	0	0	3	0	0	0		1	1.34193	0.736132	0.00534903	0.0139558	0.00140885	0.00676375	0.620115		1	0.948389	0.857644	3.00114	0.868698	2.24056	4.42279	0.546348		0	-0.0764496	-0.22155	1.58551	-0.203074	1.16386	2.14496	-0.872109
17	Young	L	Rest	P	0	0	0	0	1	1	0	0		1	1.43853	0.811936	0.000955413	0.0168661	0.000725224	0.0018136	0.770054		1	1.01666	0.945961	0.536046	1.04985	1.15335	1.18591	0.67845		0	0.023841	-0.0801469	-0.89957	0.0701869	0.205836	0.245993	-0.559685
19	Young	L	Rest	P	0	0	0	0	1	0	0	0		1	1.12757	0.472749	0.0117167	0.0147125	0.00787757	0.00975584	0.471272		1	0.796895	0.550784	6.57378	0.915799	12.528	6.37931	0.415211		0	-0.327538	-0.86044	2.71672	-0.126897	3.64709	2.6734	-1.26808
20	Young	R	Rest	P	0	0	0	0	0	0	0	0		1	1.24192	0.999355	0.0522571	0.0790675	0.0117107	0.0204106	0.852075		1	0.877711	1.16432	29.3195	4.92166	18.624	13.3464	0.750714		0	-0.188181	0.219483	4.87379	2.29915	4.21909	3.73838	-0.413664
21	Young	R	Rest	P	0	0	0	0	2	0	0	0		1	1.26057	0.749872	0.0185649	0.00895139	0.00967126	0.0226564	0.603901		1	0.890888	0.873652	10.4161	0.557192	15.3806	14.8149	0.532063		0	-0.166685	-0.194869	3.38074	-0.843754	3.94304	3.88898	-0.910332
22	Young	R	Rest	P	0	0	0	0	2	2	0	0		1	1.63529	0.738656	0.00222117	0.0109607	0.000332535	0.00189279	0.648876		1	1.15571	0.860585	1.24622	0.682263	0.528845	1.23768	0.571687		0	0.208785	-0.216611	0.317555	-0.551599	-0.919083	0.307644	-0.806702
23	Young	L	Rest	P	0	0	0	2	3	1	0	0		1	1.46462	0.703698	0.000400744	0.0106175	0.000330039	0.00128341	0.505081		1	1.0351	0.819856	0.224843	0.660899	0.524875	0.83922	0.444997		0	0.0497664	-0.286557	-2.15301	-0.597498	-0.929953	-0.25288	-1.16813
25	Young	L	Rest	P	0	0	0	0	1	1	0	0		1	1.60056	0.77539	0.00307013	0.01579	0.000240324	0.00100173	0.595663		1	1.13117	0.903383	1.72254	0.982871	0.382197	0.655029	0.524804		0	0.177816	-0.146591	0.784535	-0.0249261	-1.38761	-0.61037	-0.930148
31	Young	L	Rest	P	0	0	0	0	0	0	0	0		1	1.50055	0.936972	0.0118021	0.0267741	0.00166115	0.0025941	0.672141		1	1.06049	1.09164	6.62174	1.66659	2.6418	1.69627	0.592185		0	0.0847291	0.126493	2.72721	0.736901	1.40152	0.762365	-0.75588
32	Young	L	Rest	P	0	0	0	0	1	1	0	0		1	1.16905	0.578961	0.00866144	0.02196	0.000776235	0.00134149	0.916536		1	0.82621	0.67453	4.85961	1.36693	1.23448	0.877192	0.807507		0	-0.275419	-0.568046	2.28084	0.450939	0.303902	-0.189035	-0.308453
35	Young	L	Rest	P	0	0	0	1	1	3	0	0		1	1.48704	0.979397	0.000691861	0.028646	0.000361166	0.00111189	1.36538		1	1.05094	1.14106	0.388177	1.78311	0.574377	0.727062	1.20296		0	0.0716871	0.19038	-1.36521	0.834397	-0.799929	-0.45985	0.266589
36	Young	L	Rest	P	0	0	0	1	3	2	0	0		OUT	OUT	OUT	OUT	OUT	OUT	OUT	OUT		OUT	OUT	OUT	OUT	OUT	OUT	OUT	OUT		OUT	OUT	OUT	OUT	OUT	OUT	OUT	OUT
37	Young	L	Rest	P	0	0	0	0	2	0	0	0		1	1.086	0.74794	0.00474694	0.0161247	0.00104289	0.00203244	1.05363		1	0.767515	0.871401	2.66333	1.00371	1.65855	1.32901	0.928294		0	-0.381733	-0.198591	1.41323	0.00533553	0.729926	0.410349	-0.107346
46	Young	R	Rest	P	0	0	0	0	2	2	0	0		1	1.55914	0.73369	0.00390249	0.0107068	0.00028986	0.000593936	0.916824		1	1.1019	0.854799	2.18954	0.666459	0.460977	0.388372	0.807761		0	0.139988	-0.226344	1.13063	-0.585411	-1.11723	-1.36449	-0.308
10	-	-	-	-	-	-	-	-	-	-	-	-		-	-	-	-	-	-	-	-		-	-	-	-	-	-	-	-		-	-	-	-	-	-	-	-
14	Young	R	Exercise	P	0	0	0	0	1	0	0	0		1	1.58568	0.793153	0.00681432	0.0225338	0.000973861	0.0021771	0.724025		1	1.12065	0.924078	3.82326	1.40265	1.54877	1.4236	0.637897		0	0.164341	-0.113913	1.9348	0.488151	0.631125	0.50954	-0.648604
17	Young	R	Exercise	P	0	0	0	0	2	0	0	0		1	1.34696	0.769745	0.00693959	0.0090556	0.000958527	0.00634826	0.613102		1	0.951946	0.896806	3.89354	0.563678	1.52439	4.1511	0.540169		0	-0.0710486	-0.157132	1.96108	-0.827056	0.608228	2.05349	-0.888516
19	Young	R	Exercise	P	0	0	0	0	0	0	0	0		1	1.15137	0.704138	0.0105145	0.0241926	0.00382824	0.00752263	0.480884		1	0.813712	0.820369	5.89932	1.5059	6.08821	4.91902	0.423679		0	-0.29741	-0.285656	2.56055	0.59063	2.60602	2.29837	-1.23896
20	Young	L	Exercise	P	0	0	0	0	2	0	0	0		1	1.32851	1.0805	0.0157499	0.00970368	0.00104724	0.00234414	0.900188		1	0.938906	1.25886	8.83665	0.604019	1.66548	1.53283	0.793104		0	-0.0909469	0.332118	3.1435	-0.727335	0.735936	0.616194	-0.334418
21	Young	L	Exercise	P	0	0	0	0	1	0	0	0		1	1.29248	0.728155	0.0143937	0.0226005	0.00763071	0.0227154	0.546226		1	0.913442	0.848351	8.07578	1.4068	12.1354	14.8535	0.481249		0	-0.130616	-0.237267	3.0136	0.492419	3.60116	3.89273	-1.05515
22	Young	L	Exercise	P	0	0	0	0	3	1	0	0		1	1.38887	0.760349	0.000809069	0.0100373	0.000599349	0.00211362	0.623945		1	0.981561	0.885859	0.453938	0.624785	0.95317	1.38209	0.549722		0	-0.0268499	-0.174851	-1.13943	-0.678569	-0.0691945	0.466852	-0.863226
23	Young	R	Exercise	P	0	0	0	0	2	0	0	0		1	1.50652	0.718803	0.00343455	0.00968925	0.00100153	0.00184783	0.709125		1	1.06471	0.837454	1.927	0.60312	1.59278	1.20829	0.62477		0	0.0904599	-0.255917	0.946356	-0.729482	0.671544	0.272968	-0.678604
25	Young	R	Exercise	P	0	0	0	0	3	0	0	0		1	1.61536	0.715929	0.00289533	0.00813032	0.000234647	0.00158624	0.725524		1	1.14163	0.834106	1.62446	0.506083	0.373168	1.03724	0.639217		0	0.1911	-0.261697	0.699959	-0.982553	-1.4221	0.052746	-0.645621
31	Young	R	Exercise	P	0	0	0	0	1	0	0	0		1	1.53045	0.810101	0.0185163	0.0198899	0.0022094	0.00359002	0.785618		1	1.08162	0.943824	10.3888	1.23807	3.5137	2.3475	0.692163		0	0.1132	-0.083411	3.37696	0.308097	1.81299	1.23112	-0.530817
32	Young	R	Exercise	P	0	0	0	0	3	1	0	0		1	1.24122	0.493824	0.000723651	0.0057307	0.000178593	0.00135046	0.906742		1	0.877216	0.575338	0.406013	0.356716	0.284024	0.883059	0.798878		0	-0.188996	-0.797517	-1.3004	-1.48715	-1.81592	-0.179419	-0.323953
35	Young	R	Exercise	P	0	0	0	0	3	2	0	0		1	1.43345	0.878027	0.0012451	0.0166815	0.000472215	0.00211272	1.18974		1	1.01307	1.02296	0.698578	1.03836	0.750984	1.3815	1.04821		0	0.0187327	0.0327517	-0.517507	0.0543105	-0.413146	0.466231	0.067931
36	-	-	-	-	-	-	-	-	-	-	-	-		-	-	-	-	-	-	-	-		-	-	-	-	-	-	-	-		-	-	-	-	-	-	-	-
37	Young	R	Exercise	P	0	0	0	1	2	1	0	0		1	1.09568	1.03744	0.00092441	0.0108449	0.000279706	0.00205809	0.763866		1	0.774353	1.20869	0.518652	0.675056	0.444828	1.34578	0.672998		0	-0.368936	0.273442	-0.947161	-0.56692	-1.16868	0.428442	-0.571325
46	Young	L	Exercise	P	0	0	0	0	2	3	0	0		1	1.38957	0.657822	0.000732046	0.0130856	0.000347703	0.000481021	1.00257		1	0.982055	0.766408	0.410724	0.814529	0.552967	0.314538	0.883303		0	-0.0261245	-0.383816	-1.28376	-0.295963	-0.854735	-1.6687	-0.17902
2	-	-	-	-	-	-	-	-	-	-	-	-		-	-	-	-	-	-	-	-		-	-	-	-	-	-	-	-		-	-	-	-	-	-	-	-
6	-	-	-	-	-	-	-	-	-	-	-	-		-	-	-	-	-	-	-	-		-	-	-	-	-	-	-	-		-	-	-	-	-	-	-	-
7	SED	R	Rest	P	0	0	0	0	1	1	0	0		1	1.33453	1.22622	0.0158672	0.0440515	0.00200953	0.00282786	1.25115		1	0.943159	1.42863	8.90251	2.74205	3.19584	1.84913	1.10232		0	-0.0844263	0.514633	3.15421	1.45525	1.67619	0.886844	0.140537
13	SED	L	Rest	P	0	0	0	0	2	0	0	0		1	1.38509	1.73894	0.0038166	0.0131242	0.00106279	0.00378413	2.31459		1	0.978893	2.02598	2.14135	0.816931	1.69021	2.47442	2.03926		0	-0.0307773	1.01862	1.09852	-0.291714	0.757199	1.30709	1.02804
15	SED	R	Rest	P	0	0	0	0	3	3	0	0		1	1.53787	0.998753	0.00072482	0.00899052	0.000281439	0.00134347	0.960545		1	1.08687	1.16362	0.40667	0.559627	0.447584	0.878488	0.846281		0	0.120176	0.218614	-1.29807	-0.837462	-1.15977	-0.186906	-0.240792
28	SED	R	Rest	P	0	0	0	0	3	2	0	0		1	1.38174	0.792376	0.00446729	0.0108576	0.000387892	0.00355325	1.48802		1	0.976523	0.923173	2.50643	0.675846	0.616882	2.32345	1.31101		0	-0.0342741	-0.115328	1.32563	-0.565234	-0.696934	1.21627	0.390674
38	SED	R	Rest	P	0	0	0	2	3	1	0	0		1	1.25627	0.581042	0.000701439	0.0172007	0.000417266	0.000674611	0.730373		1	0.887849	0.676954	0.393551	1.07068	0.663596	0.441125	0.64349		0	-0.171613	-0.562871	-1.34538	0.0985251	-0.591623	-1.18074	-0.63601
39	SED	L	Rest	P	0	0	0	0	3	1	0	0		1	1.20947	0.542468	0.00160856	0.0131585	0.000532321	0.00315177	0.885146		1	0.854777	0.632012	0.902504	0.81907	0.846573	2.06093	0.779851		0	-0.226379	-0.661975	-0.147995	-0.287941	-0.240294	1.04329	-0.358729
42	SED	L	Rest	P	0	0	0	3	3	3	0	0		1	1.34393	0.747328	0.000463416	0.014281	0.000386624	0.000377955	0.250646		1	0.949803	0.870688	0.260005	0.888943	0.614864	0.247143	0.22083		0	-0.0743002	-0.199773	-1.94339	-0.169837	-0.70166	-2.01658	-2.17899
47	SED	R	Rest	P	0	0	0	2	3	2	0	0		1	1.43031	0.664129	0.00048453	0.0169895	0.000454684	0.000777102	0.867431		1	1.01085	0.773755	0.271852	1.05754	0.723103	0.508144	0.764243		0	0.0155707	-0.37005	-1.87911	0.0807072	-0.467728	-0.976692	-0.387896
49	SED	R	Rest	P	0	0	0	0	0	0	0	0		1	1.62435	1.11126	0.022908	0.0363101	0.003487	0.00228414	2.85495		1	1.14799	1.29469	12.8528	2.26017	5.54553	1.49359	2.51533		0	0.199105	0.372608	3.68401	1.17643	2.47133	0.578783	1.33075
51	SED	L	Rest	P	0	0	0	1	2	1	0	0		1	1.37288	0.645587	0.000888615	0.0136814	0.000536006	0.00107679	0.789729		1	0.970262	0.752153	0.498569	0.851618	0.852433	0.704106	0.695785		0	-0.0435542	-0.410901	-1.00414	-0.231722	-0.230342	-0.506136	-0.523286
52	SED	L	Rest	P	0	0	0	2	3	1	0	0		1	1.51393	0.80906	0.00053653	0.0150195	0.000441835	0.00165802	1.23319		1	1.06995	0.94261	0.301027	0.934912	0.702669	1.08417	1.0865		0	0.0975426	-0.0852672	-1.73204	-0.0970976	-0.509082	0.116592	0.119682
57	SED	R	Rest	P	0	0	0	0	3	0	0	0		1	1.66289	1.04339	0.00189408	0.0127812	0.000508168	0.00125793	2.82596		1	1.17522	1.21562	1.0627	0.795585	0.808161	0.822552	2.48979		0	0.232931	0.281687	0.087732	-0.329913	-0.307286	-0.281821	1.31602
2	SED	L	Exercise	P	0	0	0	0	0	0	0	0		OUT	OUT	OUT	OUT	OUT	OUT	OUT	OUT		OUT	OUT	OUT	OUT	OUT	OUT	OUT	OUT		OUT	OUT	OUT	OUT	OUT	OUT	OUT	OUT
6	SED	L	Exercise	P	0	0	0	0	3	1	0	0		1	1.44194	1.0907	0.00208856	0.00628082	0.000418364	0.00167921	1.44712		1	1.01907	1.27073	1.17181	0.390958	0.665342	1.09803	1.27497		0	0.0272556	0.345663	0.228744	-1.35491	-0.587831	0.134913	0.350463
7	SED	L	Exercise	P	0	0	0	0	3	1	0	0		1	1.38779	1.16857	0.00903051	0.00720601	0.000222348	0.00200694	1.34239		1	0.980803	1.36146	5.06668	0.448548	0.353609	1.31233	1.1827		0	-0.027965	0.445155	2.34104	-1.15667	-1.49977	0.392133	0.24209
13	-	-	-	-	-	-	-	-	-	-	-	-		-	-	-	-	-	-	-	-		-	-	-	-	-	-	-	-		-	-	-	-	-	-	-	-
15	SED	L	Exercise	P	0	0	0	2	2	2	0	0		1	1.41726	1.0517	0.00038082	0.0100338	0.000326655	0.00172619	0.893407		1	1.00163	1.2253	0.213664	0.62457	0.519493	1.12875	0.78713		0	0.00234441	0.293132	-2.22658	-0.679066	-0.944824	0.174725	-0.345326
28	SED	L	Exercise	P	0	0	0	0	1	0	0	0		1	1.44938	0.679981	0.0161923	0.0326506	0.00398821	0.00445676	1.51296		1	1.02433	0.792224	9.08491	2.03238	6.34262	2.91426	1.33298		0	0.0346813	-0.33602	3.18347	1.02317	2.66508	1.54313	0.414659
38	SED	L	Exercise	P	0	0	0	1	3	3	0	0		1	1.31665	0.734966	0.00155791	0.0134569	0.000364314	0.00127037	0.340507		1	0.930525	0.856286	0.874086	0.837646	0.579383	0.830687	0.300001		0	-0.103883	-0.223836	-0.194153	-0.255587	-0.78741	-0.267623	-1.73696
39	SED	R	Exercise	P	0	0	0	3	3	3	0	0		No data	No data	No data	No data	No data	No data	No data	No data		No data	No data	No data	No data	No data	No data	No data	No data		No data	No data	No data	No data	No data	No data	No data	No data
42	SED	R	Exercise	P	0	0	0	3	3	3	0	0		No data	No data	No data	No data	No data	No data	No data	No data		No data	No data	No data	No data	No data	No data	No data	No data		No data	No data	No data	No data	No data	No data	No data	No data
47	SED	L	Exercise	P	0	0	0	0	3	2	0	0		1	1.61674	0.760807	0.000520657	0.0125104	0.000378481	0.00144552	0.81992		1	1.14261	0.886392	0.292121	0.778726	0.601914	0.945219	0.722385		0	0.192333	-0.173984	-1.77536	-0.360812	-0.73237	-0.0812801	-0.469161
49	SED	L	Exercise	P	0	0	0	0	0	0	0	0		1	1.4466	0.901421	0.00899537	0.0527952	0.00129516	0.00266982	3.06008		1	1.02236	1.05022	5.04696	3.28631	2.05975	1.74578	2.69606		0	0.031903	0.0706872	2.33542	1.71647	1.04247	0.803875	1.43085
51	SED	R	Exercise	P	0	0	0	3	3	3	0	0		1	1.31109	0.698651	0.000409262	0.0129629	0.000374492	0.00057703	0.594269		1	0.926591	0.813977	0.229621	0.806892	0.595571	0.377318	0.523576		0	-0.109996	-0.29694	-2.12267	-0.309553	-0.747654	-1.40615	-0.933529
52	-	-	-	-	-	-	-	-	-	-	-	-		-	-	-	-	-	-	-	-		-	-	-	-	-	-	-	-		-	-	-	-	-	-	-	-
57	SED	L	Exercise	P	0	0	0	0	2	2	0	0		1	1.65741	1.00483	0.00676283	0.0182324	0.000487947	0.00143756	3.06179		1	1.17135	1.1707	3.79437	1.1349	0.776002	0.940017	2.69757		0	0.228168	0.227373	1.92386	0.182567	-0.365868	-0.0892409	1.43166
5	LLEX	L	Rest	P	0	0	0	0	1	1	0	0		OUT	OUT	OUT	OUT	OUT	OUT	OUT	OUT		OUT	OUT	OUT	OUT	OUT	OUT	OUT	OUT		OUT	OUT	OUT	OUT	OUT	OUT	OUT	OUT
8	-	-	-	-	-	-	-	-	-	-	-	-		-	-	-	-	-	-	-	-		-	-	-	-	-	-	-	-		-	-	-	-	-	-	-	-
12	LLEX	R	Rest	P	0	0	0	2	1	3	0	0		1	1.53114	1.24047	0.000291241	0.0299811	0.00024086	0.00180617	2.60643		1	1.08211	1.44523	0.163404	1.86621	0.38305	1.18105	2.29638		0	0.113844	0.531301	-2.61348	0.900114	-1.38439	0.240069	1.19936
16	LLEX	R	Rest	P	0	0	0	1	3	1	0	0		1	1.12998	0.832798	0.000648361	0.0128105	0.000465042	0.00126887	1.03566		1	0.798596	0.970266	0.363771	0.797407	0.739577	0.829712	0.912464		0	-0.324462	-0.0435474	-1.4589	-0.326613	-0.435229	-0.269318	-0.13216
24	LLEX	R	Rest	P	0	0	0	0	3	0	0	0		1	1.45422	0.910224	0.00119558	0.0115957	0.0003687	0.00211844	1.55859		1	1.02775	1.06047	0.670794	0.721793	0.58636	1.38524	1.37318		0	0.0394887	0.0847084	-0.576058	-0.470344	-0.770142	0.470133	0.457521
26	LLEX	R	Rest	P	0	0	0	2	3	2	0	0		1	1.58191	1.03178	0.000544852	0.0164586	0.000454566	0.00176274	1.78027		1	1.11799	1.20209	0.305696	1.02449	0.722915	1.15265	1.5685		0	0.16091	0.265545	-1.70983	0.0349011	-0.468102	0.204949	0.649382
29	LLEX	R	Rest	P	0	0	0	1	3	1	0	0		1	1.34949	1.00013	0.00128809	0.0132902	0.000365428	0.00133078	1.68889		1	0.953734	1.16522	0.722701	0.827264	0.581156	0.870194	1.48799		0	-0.0683412	0.220602	-0.468529	-0.273581	-0.783003	-0.200591	0.573361
30	LLEX	R	Rest	P	0	0	0	0	3	1	0	0		1	1.41979	1.07046	0.000781139	0.0131567	0.000340793	0.00179901	0.765449		1	1.00341	1.24716	0.438268	0.818955	0.541978	1.17637	0.674393		0	0.00491509	0.318646	-1.19012	-0.288144	-0.883693	0.234339	-0.568338
33	LLEX	R	Rest	P	0	0	0	3	3	2	0	0		1	1.35185	0.742028	0.00046363	0.0149987	0.000406053	0.00082333	1.17802		1	0.955397	0.864513	0.260125	0.933615	0.645763	0.538372	1.03788		0	-0.0658271	-0.21004	-1.94272	-0.0990999	-0.630923	-0.893325	0.0536435
34	LLEX	R	Rest	P	0	0	0	3	3	1	0	0		1	1.0597	1.06095	0.00058264	0.0176481	0.00217399	0.00386863	0.26142		1	0.748929	1.23608	0.326898	1.09853	3.45739	2.52968	0.230322		0	-0.4171	0.305771	-1.61309	0.135575	1.78968	1.33896	-2.11827
40	LLEX	R	Rest	P	0	0	0	2	3	2	0	0		1	1.33623	0.710002	0.000610734	0.0155766	0.000431557	0.00068247	1.24337		1	0.94436	0.827201	0.34266	0.96959	0.686323	0.446264	1.09546		0	-0.0825918	-0.273691	-1.54515	-0.0445539	-0.54304	-1.16403	0.131542
41	LLEX	L	Rest	P	0	0	0	1	3	1	0	0		1	1.33351	1.22368	0.00219164	0.0116999	0.000582446	0.000940063	1.8063		1	0.942436	1.42567	1.22965	0.728278	0.926288	0.614703	1.59143		0	-0.0855334	0.51164	0.298244	-0.457439	-0.110467	-0.702038	0.67032
43	LLEX	L	Rest	P	0	0	0	2	3	3	0	0		1	1.26706	1.05664	0.000555307	0.0111897	0.000302934	0.00107046	0.74696		1	0.895478	1.23106	0.311562	0.69652	0.481769	0.69997	0.658104		0	-0.159269	0.299905	-1.68241	-0.521763	-1.05359	-0.514635	-0.603613
45	-	-	-	-	-	-	-	-	-	-	-	-		-	-	-	-	-	-	-	-		-	-	-	-	-	-	-	-		-	-	-	-	-	-	-	-
53	LLEX	L	Rest	P	0	0	0	0	2	0	0	0		1	1.26132	0.630507	0.00462761	0.012739	0.000696071	0.00362198	2.25557		1	0.89142	0.734584	2.59638	0.792959	1.10699	2.36839	1.98725		0	-0.165824	-0.445001	1.3765	-0.334682	0.146644	1.24391	0.990776
55	LLEX	R	Rest	P	0	0	0	0	1	1	0	0		1	1.65351	1.23196	0.00166922	0.0155911	0.000417259	0.000674565	1.10329		1	1.16859	1.43531	0.936536	0.970492	0.663585	0.441095	0.972046		0	0.22477	0.521365	-0.094593	-0.043211	-0.591646	-1.18084	-0.0409041
58	LLEX	R	Rest	P	0	0	0	2	3	3	0	0		1	1.8974	0.775235	0.000666386	0.0173837	0.000465233	0.000994305	1.13265		1	1.34096	0.903202	0.373884	1.08207	0.73988	0.650172	0.997909		0	0.423266	-0.146879	-1.41934	0.113799	-0.434636	-0.621107	-0.00302015
59	LLEX	R	Rest	P	0	0	0	0	3	1	0	0		1	1.52284	0.886589	0.000733396	0.0138094	0.000455095	0.00101059	0.89365		1	1.07624	1.03294	0.411481	0.859588	0.723757	0.660819	0.787343		0	0.106002	0.0467515	-1.2811	-0.218283	-0.466423	-0.597674	-0.344935
5	LLEX	R	Exercise	P	0	0	0	0	0	0	0	0		OUT	OUT	OUT	OUT	OUT	OUT	OUT	OUT		OUT	OUT	OUT	OUT	OUT	OUT	OUT	OUT		OUT	OUT	OUT	OUT	OUT	OUT	OUT	OUT
8	LLEX	R	Exercise	P	0	0	0	0	1	0	0	0		1	1.35099	1.09703	0.0236984	0.0462246	0.00647344	0.00675602	2.24091		1	0.954791	1.27812	13.2963	2.87731	10.295	4.41774	1.97433		0	-0.066743	0.354022	3.73295	1.52472	3.36387	2.14331	0.981365
12	LLEX	L	Exercise	P	0	0	0	1	2	2	0	0		1	1.46452	1.09367	0.000416906	0.00745521	0.000228514	0.000749566	2.65955		1	1.03502	1.2742	0.23391	0.46406	0.363416	0.490138	2.34318		0	0.0496648	0.349588	-2.09597	-1.10762	-1.46031	-1.02874	1.22847
16	LLEX	L	Exercise	P	0	0	0	3	3	1	0	0		No data	No data	No data	No data	No data	No data	No data	No data		No data	No data	No data	No data	No data	No data	No data	No data		No data	No data	No data	No data	No data	No data	No data	No data
24	LLEX	L	Exercise	P	0	0	0	0	3	0	0	0		1	1.70464	1.01132	0.00116221	0.0120562	0.000835465	0.00179913	2.04971		1	1.20473	1.17826	0.652071	0.750453	1.32867	1.17645	1.80588		0	0.268712	0.236652	-0.616898	-0.414167	0.409988	0.234434	0.852704
26	LLEX	L	Exercise	P	0	0	0	1	3	0	0	0		1	1.56243	0.86838	0.000578357	0.0154465	0.000508254	0.00196387	1.94776		1	1.10423	1.01172	0.324494	0.961489	0.808298	1.28417	1.71606		0	0.143037	0.0168136	-1.62374	-0.0566581	-0.307041	0.360834	0.779103
29	LLEX	L	Exercise	P	0	0	0	1	3	2	0	0		1	1.27971	0.966025	0.000603102	0.0135807	0.000412677	0.00147254	0.948973		1	0.904412	1.12549	0.338378	0.845347	0.656298	0.962885	0.836085		0	-0.144947	0.170547	-1.56329	-0.242385	-0.607578	-0.054564	-0.258278
30	LLEX	L	Exercise	P	0	0	0	3	3	3	0	0		1	1.28857	1.12712	0.000465644	0.0143497	0.000402613	0.00169793	0.679953		1	0.910677	1.31317	0.261255	0.893217	0.640293	1.11027	0.599067		0	-0.134988	0.393057	-1.93647	-0.162918	-0.643196	0.150912	-0.73921
33	LLEX	L	Exercise	P	0	0	0	0	2	1	0	0		1	1.317	0.896791	0.00145251	0.0164393	0.000528044	0.00176934	1.26781		1	0.930767	1.04482	0.814948	1.02329	0.83977	1.15697	1.11699		0	-0.103508	0.0632585	-0.295221	0.0332138	-0.251933	0.210347	0.159623
34	LLEX	L	Exercise	P	0	0	0	1	2	2	0	0		1	1.27192	1.09673	0.00154168	0.0168431	0.000478573	0.00117485	0.436788		1	0.898908	1.27776	0.864978	1.04842	0.761094	0.768228	0.384829		0	-0.153755	0.353621	-0.209265	0.068216	-0.393853	-0.380394	-1.37771
40	LLEX	L	Exercise	P	0	0	0	0	1	1	0	0		1	1.18502	0.762908	0.00414335	0.0197817	0.00201226	0.00557522	1.12577		1	0.837496	0.888841	2.32468	1.23134	3.20018	3.64562	0.991853		0	-0.255846	-0.170003	1.21703	0.300226	1.67815	1.86616	-0.0118019
41	LLEX	R	Exercise	P	0	0	0	1	3	3	0	0		1	1.30035	1.0053	0.000468755	0.0142646	0.000400693	0.000786581	1.33256		1	0.919005	1.17124	0.263001	0.887921	0.637239	0.514342	1.17404		0	-0.121856	0.228036	-1.92686	-0.171497	-0.650093	-0.9592	0.23148
43	LLEX	R	Exercise	P	0	0	0	1	1	1	0	0		1	1.48476	1.0755	0.000413048	0.0127289	0.000344603	0.000665143	0.693918		1	1.04933	1.25303	0.231746	0.792326	0.548036	0.434934	0.611371		0	0.0694739	0.325425	-2.10938	-0.335834	-0.867657	-1.20113	-0.70988
45	LLEX	R	Exercise	P	0	0	0	2	3	2	0	0		OUT	OUT	OUT	OUT	OUT	OUT	OUT	OUT		OUT	OUT	OUT	OUT	OUT	OUT	OUT	OUT		OUT	OUT	OUT	OUT	OUT	OUT	OUT	OUT
53	LLEX	R	Exercise	P	0	0	0	0	2	1	0	0		1	1.24624	0.76785	0.0123365	0.0123748	0.00280528	0.00189651	1.77697		1	0.880761	0.894598	6.92154	0.770286	4.46136	1.24012	1.56559		0	-0.183178	-0.160689	2.79109	-0.376534	2.15748	0.310483	0.646707
55	LLEX	L	Exercise	P	0	0	0	0	2	1	0	0		1	1.69197	1.10423	0.00376667	0.016883	0.000451834	0.00239564	1.24554		1	1.19577	1.28651	2.11334	1.05091	0.718571	1.5665	1.09737		0	0.257943	0.363458	1.07952	0.0716373	-0.476798	0.647543	0.134055
58	LLEX	L	Exercise	P	0	0	0	0	3	0	0	0		1	1.7071	0.747949	0.000559661	0.0131344	0.000645841	0.00131436	1.19392		1	1.20647	0.871412	0.314005	0.817569	1.02711	0.859458	1.0519		0	0.27079	-0.198573	-1.67114	-0.290587	0.0385883	-0.218502	0.0729912
59	LLEX	L	Exercise	P	0	0	0	1	3	3	0	0		1	1.49451	0.862698	0.000498694	0.016102	0.00044406	0.000476609	0.832381		1	1.05622	1.0051	0.279799	1.00229	0.706208	0.311652	0.733363		0	0.0789101	0.00734301	-1.83754	0.00330257	-0.501835	-1.68199	-0.4474
														1	0.554534	0.873596	1.67231	0.990319	1.693	1.47944	0.8192
														1	1.41496	0.858319	0.00178233	0.0160652	0.000628795	0.0015293	1.13502
[truncated: 49 more columns]
