# Supplementary material for: Preserved stem cell content and innervation profile of elderly human skeletal muscle with lifelong recreational exercise
Source: J Physiol. 2022 Mar 16;600(8):1969–89. doi: 10.1113/JP282677 (PMC9315046; doi:10.1113/JP282677)
Supplement: Supplementary file 4 — Data S2 [file TJP-600-1969-s002.xlsx]

## Sheet: Results_norm to SED
				Raw PCR data											Normalized to RPLP0											Normalized to RPLP0 (DL=1)											Normalized to RPLP0 (DL=1) and SED Rest											log2(Normalized to RPLP0 (DL=1) and SED Rest)
Subject	Leg	Group	Leg	RPLP0	GAPDH	CHRNA1	CHRNB1	CHRND	CHRNE(low)	CHRNG	MUSK	MHCemb	MHCneo		RPLP0	GAPDH	CHRNA1	CHRNB1	CHRND	CHRNE(low)	CHRNG	MUSK	MHCemb	MHCneo		RPLP0	GAPDH	CHRNA1	CHRNB1	CHRND	CHRNE(low)	CHRNG	MUSK	MHCemb	MHCneo		RPLP0	GAPDH	CHRNA1	CHRNB1	CHRND	CHRNE(low)	CHRNG	MUSK	MHCemb	MHCneo		RPLP0	GAPDH
3	H	Young	Rest	230883	3.32546e+06	1040.85	5968.39	277.38	ND	524.675	1.92314	386.709	30.4038		1	1.78136	0.485357	1.30789	0.743553	ND	2.15252	0.471658	0.612363	0.0400797		1	1.78136	0.485357	1.30789	0.743553	0.380194	2.15252	0.471658	0.612363	0.0400797		1	1.87179	0.519757	1.53446	0.865771	0.425833	5.462	0.358295	0.673062	0.0619471		0	0.904418
10	H	Young	Rest	321606	2.57012e+06	3021.39	4532.71	260.266	4.39024	327.138	ND	297.623	58.8693		1	0.988373	1.01146	0.713084	0.500866	1.19829	0.963508	ND	0.338345	0.0557127		1	0.988373	1.01146	0.713084	0.500866	1.19829	0.963508	0.176069	0.338345	0.0557127		1	1.03855	1.08314	0.836614	0.583194	1.34213	2.44489	0.133751	0.371882	0.0861093		0	0.054571
14	V	Young	Rest	272680	2.16803e+06	2878.69	4635.35	111.641	ND	174.058	5.60088	1742.55	582.938		1	0.983338	1.13659	0.860073	0.253395	ND	0.60463	1.16308	2.33641	0.650665		1	0.983338	1.13659	0.860073	0.253395	0.321917	0.60463	1.16308	2.33641	0.650665		1	1.03326	1.21715	1.00907	0.295045	0.360559	1.53424	0.883535	2.568	1.00567		0	0.0472025
17	V	Young	Rest	209490	2.41813e+06	1707.25	4047.32	150.296	ND	138.99	1.55697	236.399	52.6544		1	1.46921	0.79478	0.86575	0.414618	ND	0.508771	0.260705	0.428471	0.0622838		1	1.46921	0.79478	0.86575	0.414618	0.36871	0.508771	0.260705	0.428471	0.0622838		1	1.5438	0.851109	1.01573	0.482769	0.412969	1.291	0.198045	0.470942	0.0962656		0	0.626488
19	V	Young	Rest	202345	2.24288e+06	1254.72	3446.08	151.083	ND	54.477	4.28605	250.126	9.27115		1	1.41086	0.604739	0.76317	0.431505	ND	0.206454	0.743017	0.469359	0.0113539		1	1.41086	0.604739	0.76317	0.431505	0.381729	0.206454	0.743017	0.469359	0.0113539		1	1.48248	0.6476	0.895376	0.502431	0.427552	0.523874	0.564433	0.515883	0.0175486		0	0.568017
20	H	Young	Rest	298719	3.70747e+06	1270.64	10089.8	263.583	ND	295.429	13.8765	607.638	1445.49		1	1.57974	0.414833	1.51358	0.509938	ND	0.758388	1.62949	0.772362	1.1991		1	1.57974	0.414833	1.51358	0.509938	0.258574	0.758388	1.62949	0.772362	1.1991		1	1.65993	0.444234	1.77579	0.593756	0.289613	1.9244	1.23784	0.84892	1.85333		0	0.731126
21	H	Young	Rest	234699	2.06871e+06	2450.78	9591.41	311.141	5.03978	1403.84	0.642117	225.284	54.8915		1	1.12191	1.01837	1.8313	0.766142	1.65863	4.58679	0.0959704	0.364467	0.057956		1	1.12191	1.01837	1.8313	0.766142	1.65863	4.58679	0.0959704	0.364467	0.057956		1	1.17887	1.09055	2.14855	0.892074	1.85773	11.6389	0.072904	0.400594	0.0895766		0	0.237401
22	H	Young	Rest	300805	2.53807e+06	2404.59	4980.86	323.013	11.5425	49.8469	12.2596	1445.08	109.711		1	1.07396	0.779591	0.742005	0.62058	2.9639	0.127073	1.42963	1.82409	0.0903795		1	1.07396	0.779591	0.742005	0.62058	2.9639	0.127073	1.42963	1.82409	0.0903795		1	1.12848	0.834844	0.870545	0.722585	3.31968	0.322448	1.08602	2.00489	0.13969		0	0.174383
23	V	Young	Rest	358058	4.97066e+06	2073.34	5538.36	208.263	ND	199.989	5.08699	253.965	87.4368		1	1.76697	0.564715	0.693132	0.336142	ND	0.428305	0.498356	0.269314	0.0605124		1	1.76697	0.564715	0.693132	0.336142	0.215722	0.428305	0.498356	0.269314	0.0605124		1	1.85668	0.604738	0.813205	0.391393	0.241617	1.08682	0.378577	0.296009	0.0935277		0	0.892722
25	V	Young	Rest	348688	2.8046e+06	1834.81	10085.4	448.373	6.07671	457.968	11.0621	514.7	416.566		1	1.02377	0.513176	1.29612	0.743132	1.34611	1.00716	1.11285	0.560475	0.29604		1	1.02377	0.513176	1.29612	0.743132	1.34611	1.00716	1.11285	0.560475	0.29604		1	1.07575	0.549547	1.52065	0.865281	1.50769	2.55567	0.845375	0.61603	0.457558		0	0.105339
31	V	Young	Rest	282862	3.48064e+06	1769.2	4628.48	2102.07	1.37512	378.832	7.2359	200.898	24.5662		1	1.56622	0.609977	0.733249	4.29472	0.375502	1.02701	0.897326	0.269674	0.0215212		1	1.56622	0.609977	0.733249	4.29472	0.375502	1.02701	0.897326	0.269674	0.0215212		1	1.64574	0.653209	0.860272	5.00065	0.420577	2.60602	0.681655	0.296405	0.0332631		0	0.718733
32	V	Young	Rest	364474	4.50823e+06	2166.78	10652.7	239.286	8.83966	66.5663	3.89468	541.685	604.807		1	1.57438	0.579775	1.30973	0.379414	1.87334	0.140052	0.374833	0.564312	0.4112		1	1.57438	0.579775	1.30973	0.379414	1.87334	0.140052	0.374833	0.564312	0.4112		1	1.65431	0.620866	1.53662	0.441778	2.09822	0.355381	0.284742	0.620248	0.63555		0	0.726226
35	V	Young	Rest	241960	2.33356e+06	1233.67	5159.16	182.225	2.15135	444.462	17.7375	252.579	102.526		1	1.22756	0.497243	0.955485	0.435237	0.686776	1.40862	2.57147	0.396363	0.105001		1	1.22756	0.497243	0.955485	0.435237	0.686776	1.40862	2.57147	0.396363	0.105001		1	1.28988	0.532485	1.12101	0.506778	0.769216	3.57435	1.95342	0.435651	0.162289		0	0.36724
36	V	Young	Rest	222526	1.8409e+06	7322.6	2679.85	301.868	20.1067	244.366	6.66769	1350.29	1385.45		Ekskluderet grundet manglende anden biopsi	Ekskluderet grundet manglende anden biopsi	Ekskluderet grundet manglende anden biopsi	Ekskluderet grundet manglende anden biopsi	Ekskluderet grundet manglende anden biopsi	Ekskluderet grundet manglende anden biopsi	Ekskluderet grundet manglende anden biopsi	Ekskluderet grundet manglende anden biopsi	Ekskluderet grundet manglende anden biopsi	Ekskluderet grundet manglende anden biopsi		Ekskluderet grundet manglende anden biopsi	Ekskluderet grundet manglende anden biopsi	Ekskluderet grundet manglende anden biopsi	Ekskluderet grundet manglende anden biopsi	Ekskluderet grundet manglende anden biopsi	Ekskluderet grundet manglende anden biopsi	Ekskluderet grundet manglende anden biopsi	Ekskluderet grundet manglende anden biopsi	Ekskluderet grundet manglende anden biopsi	Ekskluderet grundet manglende anden biopsi		Ekskluderet grundet manglende anden biopsi	Ekskluderet grundet manglende anden biopsi	Ekskluderet grundet manglende anden biopsi	Ekskluderet grundet manglende anden biopsi	Ekskluderet grundet manglende anden biopsi	Ekskluderet grundet manglende anden biopsi	Ekskluderet grundet manglende anden biopsi	Ekskluderet grundet manglende anden biopsi	Ekskluderet grundet manglende anden biopsi	Ekskluderet grundet manglende anden biopsi		Ekskluderet grundet manglende anden biopsi	Ekskluderet grundet manglende anden biopsi
37	V	Young	Rest	232164	2.58561e+06	1676.33	5009.37	277.901	2.97163	442.764	4.78984	216.38	54.334		1	1.41755	0.704168	0.966889	0.691764	0.988661	1.46244	0.723703	0.353884	0.0579937		1	1.41755	0.704168	0.966889	0.691764	0.988661	1.46244	0.723703	0.353884	0.0579937		1	1.48951	0.754075	1.13439	0.80547	1.10734	3.71094	0.549761	0.388962	0.0896349		0	0.574841
46	H	Young	Rest	316505	3.80227e+06	3495.24	7943.41	1258.38	4.27298	254.428	9.02029	1668.4	524.949		1	1.52908	1.07698	1.12464	2.29771	1.04279	0.616433	0.999709	2.00151	0.410998		1	1.52908	1.07698	1.12464	2.29771	1.04279	0.616433	0.999709	2.00151	0.410998		1	1.60671	1.15331	1.31947	2.67538	1.16797	1.56419	0.759429	2.19991	0.635238		0	0.68411
3	V	Young	Exercise	265093	3.11078e+06	1808.05	9577.45	404.735	ND	350.75	2.59809	757.643	42.1656		1	1.45131	0.734305	1.82792	0.944931	ND	1.25328	0.554963	1.04492	0.0484115		1	1.45131	0.734305	1.82792	0.944931	0.33113	1.25328	0.554963	1.04492	0.0484115		1	1.52499	0.786348	2.14458	1.10025	0.370879	3.18019	0.421578	1.1485	0.0748247		0	0.608802
10	V	Young	Exercise	303144	3.16119e+06	3556.16	5508.17	382.249	ND	406.27	7.41168	469.719	226.741		1	1.28971	1.26298	0.919318	0.780416	ND	1.26945	1.38445	0.566509	0.227652		1	1.28971	1.26298	0.919318	0.780416	0.289567	1.26945	1.38445	0.566509	0.227652		1	1.35519	1.35249	1.07857	0.908694	0.324326	3.22121	1.0517	0.622662	0.351858		0	0.438491
14	H	Young	Exercise	264287	2.12902e+06	2015.23	5247.51	78.5663	4.51277	159.093	4.60716	440.786	11.1396		1	0.996309	0.820938	1.00458	0.183987	1.49887	0.570193	0.987107	0.609774	0.0128287		1	0.996309	0.820938	1.00458	0.183987	1.49887	0.570193	0.987107	0.609774	0.0128287		1	1.04689	0.879122	1.1786	0.214229	1.67879	1.44686	0.749857	0.670216	0.0198281		0	0.0661079
17	H	Young	Exercise	159683	2.30104e+06	1676.11	3786.61	223.948	2.05023	174.216	7.73814	258.027	58.0071		1	1.83415	1.02366	1.06263	0.8105	0.991728	0.836628	1.69985	0.613544	0.0900176		1	1.83415	1.02366	1.06263	0.8105	0.991728	0.836628	1.69985	0.613544	0.0900176		1	1.92727	1.09621	1.24671	0.943723	1.11078	2.12294	1.2913	0.674359	0.139131		0	0.946556
19	H	Young	Exercise	275413	2.83857e+06	1003.8	4157.14	131.834	ND	40.6723	2.88583	310.101	37.8661		1	1.31185	0.355445	0.676392	0.276634	ND	0.113244	0.367553	0.427521	0.0340698		1	1.31185	0.355445	0.676392	0.276634	0.280455	0.113244	0.367553	0.427521	0.0340698		1	1.37845	0.380637	0.793566	0.322104	0.31412	0.287356	0.279212	0.469898	0.0526582		0	0.463046
20	V	Young	Exercise	296816	3.50834e+06	1118.94	9546.72	212.902	3.57863	148.683	11.009	395.716	56.0065		1	1.50447	0.367646	1.4413	0.414529	0.931274	0.384129	1.30105	0.506215	0.0467578		1	1.50447	0.367646	1.4413	0.414529	0.931274	0.384129	1.30105	0.506215	0.0467578		1	1.58085	0.393703	1.69098	0.482665	1.04306	0.974723	0.988344	0.556392	0.0722688		0	0.660697
21	V	Young	Exercise	182344	1.74141e+06	1646.37	12268	203.929	1.65774	1047.55	2.22745	190.119	25.7732		1	1.21557	0.880538	3.01488	0.646326	0.70222	4.40539	0.4285	0.39589	0.0350253		1	1.21557	0.880538	3.01488	0.646326	0.70222	4.40539	0.4285	0.39589	0.0350253		1	1.27728	0.942946	3.53716	0.752564	0.786514	11.1786	0.32551	0.435131	0.054135		0	0.353077
22	V	Young	Exercise	249486	2.0475e+06	1834.94	4904.19	425.468	2.01714	96.7122	11.3782	545.9	41.425		1	1.04459	0.717277	0.880866	0.985562	0.624507	0.29726	1.59978	0.830818	0.0411452		1	1.04459	0.717277	0.880866	0.985562	0.624507	0.29726	1.59978	0.830818	0.0411452		1	1.09762	0.768114	1.03346	1.14756	0.699472	0.754295	1.21527	0.913171	0.063594		0	0.134384
23	H	Young	Exercise	320920	2.98524e+06	3986.34	4474.77	423.948	2.17461	772.424	15.3759	3403.89	652.018		1	1.184	1.2114	0.624831	0.763448	0.523398	1.8457	1.68065	4.02734	0.503462		1	1.184	1.2114	0.624831	0.763448	0.523398	1.8457	1.68065	4.02734	0.503462		1	1.24411	1.29726	0.733072	0.888936	0.586227	4.68344	1.27671	4.42653	0.778149		0	0.315112
25	H	Young	Exercise	347385	2.50091e+06	2278.15	8476.26	576.743	ND	484.604	13.7927	494.915	223.071		1	0.916342	0.639564	1.09341	0.959478	ND	1.06974	1.39275	0.540952	0.159124		1	0.916342	0.639564	1.09341	0.959478	0.22235	1.06974	1.39275	0.540952	0.159124		1	0.962862	0.684893	1.28282	1.11719	0.249041	2.71445	1.058	0.594573	0.245942		0	-0.0545994
31	H	Young	Exercise	280651	3.00451e+06	1626.77	4598.24	1656.31	ND	357.731	7.58515	287.133	21.2036		1	1.36262	0.56529	0.734197	3.41064	ND	0.977441	0.948047	0.388468	0.0187218		1	1.36262	0.56529	0.734197	3.41064	0.27522	0.977441	0.948047	0.388468	0.0187218		1	1.4318	0.605355	0.861385	3.97125	0.308258	2.48025	0.720185	0.426973	0.0289363		0	0.517829
32	H	Young	Exercise	394578	3.39093e+06	2896.4	20722.6	219.114	4.4699	143.201	18.557	532.566	135.978		1	1.09384	0.715875	2.35342	0.320922	0.87501	0.278301	1.64971	0.512483	0.0853966		1	1.09384	0.715875	2.35342	0.320922	0.87501	0.278301	1.64971	0.512483	0.0853966		1	1.14937	0.766612	2.76112	0.373673	0.980046	0.706186	1.25321	0.563281	0.131989		0	0.200849
35	H	Young	Exercise	326218	2.58015e+06	1300.61	4867.64	497.149	2.22471	263.507	7.21743	646.541	67.793		1	1.00671	0.388822	0.668649	0.880727	0.526759	0.619419	0.776082	0.752534	0.0514968		1	1.00671	0.388822	0.668649	0.880727	0.526759	0.619419	0.776082	0.752534	0.0514968		1	1.05782	0.41638	0.784481	1.02549	0.589991	1.57177	0.589551	0.827127	0.0795933		0	0.0810968
37	H	Young	Exercise	394599	3.62629e+06	2535.01	7027.25	458.402	2.21236	210.442	18.2963	1287.74	85.0508		1	1.16971	0.626522	0.798029	0.671357	0.43306	0.408958	1.62645	1.23912	0.0534105		1	1.16971	0.626522	0.798029	0.671357	0.43306	0.408958	1.62645	1.23912	0.0534105		1	1.22909	0.670926	0.936274	0.781709	0.485044	1.03773	1.23554	1.36194	0.082551		0	0.297588
46	V	Young	Exercise	401837	3.78368e+06	4138.66	6804.28	1169.59	ND	109.467	11.4861	450.927	91.0411		1	1.19849	1.00444	0.758788	1.68208	ND	0.208898	1.00267	0.426084	0.0561424		1	1.19849	1.00444	0.758788	1.68208	0.19222	0.208898	1.00267	0.426084	0.0561424		1	1.25933	1.07562	0.890235	1.95857	0.215294	0.530077	0.761678	0.468318	0.0867736		0	0.332657
6	H	SED	Rest	256646	2.1664e+06	2089.32	2058.64	255.838	ND	102.038	0.876689	383.145	96.5421		1	1.04399	0.876465	0.405838	0.616962	ND	0.376597	0.193428	0.545815	0.114491		1	1.04399	0.876465	0.405838	0.616962	0.342029	0.376597	0.193428	0.545815	0.114491		1	1.09699	0.938584	0.476143	0.718373	0.383086	0.955611	0.146938	0.599918	0.176957		0	0.133549
7	H	SED	Rest	314901	2.08378e+06	2961.48	2786.16	528.081	5.46395	200.781	3.53316	574.024	634.917		1	0.818407	1.01251	0.447649	1.0379	1.5231	0.603943	0.635325	0.666457	0.613666		1	0.818407	1.01251	0.447649	1.0379	1.5231	0.603943	0.635325	0.666457	0.613666		1	0.859955	1.08427	0.525197	1.2085	1.70594	1.5325	0.482625	0.732518	0.94848		0	-0.217667
9	H	SED	Rest	378479	2.29599e+06	3644.14	8568.17	301.519	3.90237	145.992	9.89534	762.126	185.128		1	0.750272	1.03661	1.14539	0.493062	0.905074	0.365373	1.48046	0.73621	0.148875		1	0.750272	1.03661	1.14539	0.493062	0.905074	0.365373	1.48046	0.73621	0.148875		1	0.788361	1.11008	1.34381	0.574107	1.01372	0.927132	1.12463	0.809185	0.2301		0	-0.343072
13	V	SED	Rest	301636	1.7346e+06	3362.1	4391.09	309.821	73.8887	29.4876	21.351	1380.26	327.132		1	0.711223	1.20003	0.736539	0.635705	21.5027	0.0925986	4.00813	1.67299	0.330087		1	0.711223	1.20003	0.736539	0.635705	21.5027	0.0925986	4.00813	1.67299	0.330087		1	0.74733	1.28508	0.864132	0.740196	24.0838	0.234968	3.04478	1.83882	0.510182		0	-0.420183
15	H	SED	Rest	353255	2.22448e+06	2818.66	5388.89	865.422	ND	379.241	1.48747	791.823	217.077		1	0.778808	0.859047	0.771823	1.51624	ND	1.01689	0.238434	0.819515	0.187031		1	0.778808	0.859047	0.771823	1.51624	0.24849	1.01689	0.238434	0.819515	0.187031		1	0.818345	0.919932	0.905529	1.76547	0.278319	2.58036	0.181126	0.900747	0.289075		0	-0.289218
28	H	SED	Rest	220147	2.12996e+06	2773.05	5304.45	374.393	1.34271	607.05	16.7263	654.265	1932.96		1	1.23149	1.22845	1.07973	0.982831	0.471106	2.11453	2.66515	1.12845	2.17578		1	1.23149	1.22845	1.07973	0.982831	0.471106	2.11453	2.66515	1.12845	2.17578		1	1.294	1.31552	1.26678	1.14438	0.527657	5.36561	2.02459	1.2403	3.36288		0	0.371843
38	H	SED	Rest	249211	2.05448e+06	2434.45	5439.66	239.216	1.52983	153.111	13.7856	435.368	399.96		1	1.04931	0.952678	0.97812	0.554735	0.474159	0.471129	1.9404	0.663328	0.397697		1	1.04931	0.952678	0.97812	0.554735	0.474159	0.471129	1.9404	0.663328	0.397697		1	1.10258	1.0202	1.14756	0.645917	0.531077	1.19549	1.47403	0.729079	0.61468		0	0.140886
39	V	SED	Rest	297974	1.84623e+06	6228.59	5744.61	1041.93	50.9341	91.0713	37.3771	3850.93	1476.99		1	0.788639	2.03856	0.863915	2.0208	13.2032	0.234372	4.40008	4.90711	1.2283		1	0.788639	2.03856	0.863915	2.0208	13.2032	0.234372	4.40008	4.90711	1.2283		1	0.828676	2.18304	1.01357	2.35297	14.7881	0.594716	3.34253	5.39352	1.89846		0	-0.27112
42	V	SED	Rest	344963	2.46056e+06	2793.43	10185.3	537.291	7.20912	436.361	8.23994	592.209	2007.92		1	0.907885	0.789728	1.32309	0.900119	1.6142	0.970005	0.837885	0.65184	1.44237		1	0.907885	0.789728	1.32309	0.900119	1.6142	0.970005	0.837885	0.65184	1.44237		1	0.953975	0.845699	1.55229	1.04807	1.80797	2.46138	0.6365	0.716452	2.22932		0	-0.0679763
47	H	SED	Rest	335774	3.85723e+06	2510.25	8420.19	364.824	3.70493	257.396	13.9368	402.716	3004.75		1	1.46217	0.729091	1.12373	0.627913	0.852276	0.587835	1.45595	0.455397	2.21751		1	1.46217	0.729091	1.12373	0.627913	0.852276	0.587835	1.45595	0.455397	2.21751		1	1.5364	0.780765	1.3184	0.731124	0.954582	1.49163	1.10602	0.500537	3.42737		0	0.619556
48	V	SED	Rest	391076	2.64698e+06	1530.28	8246.26	371.672	1.9077	79.1812	18.4554	699.198	374.224		1	0.861508	0.381613	0.944896	0.549239	0.376788	0.155261	1.65538	0.678857	0.237123		1	0.861508	0.381613	0.944896	0.549239	0.376788	0.155261	1.65538	0.678857	0.237123		1	0.905244	0.408659	1.10858	0.639518	0.422017	0.393974	1.25751	0.746146	0.366497		0	-0.143621
49	H	SED	Rest	384087	3.70321e+06	5435.97	8284.45	785.766	3.50193	287.914	46.2058	1784.6	5260.81		1	1.22721	1.38026	0.966547	1.1823	0.704248	0.574825	4.21988	1.76421	3.39412		1	1.22721	1.38026	0.966547	1.1823	0.704248	0.574825	4.21988	1.76421	3.39412		1	1.28951	1.47808	1.13399	1.37663	0.788786	1.45861	3.20564	1.93908	5.24594		0	0.366823
51	V	SED	Rest	300127	2.49526e+06	3673.6	6835.82	750.802	1.06142	76.5676	9.83628	1666.53	3583.67		1	1.05823	1.19371	1.02064	1.44572	0.273169	0.195633	1.14963	2.10837	2.95888		1	1.05823	1.19371	1.02064	1.44572	0.273169	0.195633	1.14963	2.10837	2.95888		1	1.11195	1.27831	1.19745	1.68335	0.30596	0.496416	0.873319	2.31736	4.57323		0	0.153094
52	V	SED	Rest	280946	2.41132e+06	1822.71	5479.01	259.627	2.02261	70.7702	14.3478	390.551	1870.48		1	1.09245	0.632712	0.873911	0.53406	0.556078	0.193165	1.79141	0.527829	1.64981		1	1.09245	0.632712	0.873911	0.53406	0.556078	0.193165	1.79141	0.527829	1.64981		1	1.14791	0.677555	1.0253	0.621843	0.622829	0.490155	1.36085	0.580149	2.54994		0	0.199008
57	H	SED	Rest	341246	2.17261e+06	2417.38	5303.64	633.939	1.95791	108.781	8.65456	408.068	232.691		1	0.810372	0.69086	0.69646	1.0736	0.443174	0.244448	0.889634	0.454051	0.168972		1	0.810372	0.69086	0.69646	1.0736	0.443174	0.244448	0.889634	0.454051	0.168972		1	0.851512	0.739824	0.81711	1.25007	0.496372	0.620284	0.675811	0.499058	0.261163		0	-0.231901
2	V	SED	Exercise	282586	1.90616e+06	775.74	2987.13	152.848	2.26384	28.8008	1.81604	550.628	17.4877		Ekskluderet grundet manglende anden biopsi	Ekskluderet grundet manglende anden biopsi	Ekskluderet grundet manglende anden biopsi	Ekskluderet grundet manglende anden biopsi	Ekskluderet grundet manglende anden biopsi	Ekskluderet grundet manglende anden biopsi	Ekskluderet grundet manglende anden biopsi	Ekskluderet grundet manglende anden biopsi	Ekskluderet grundet manglende anden biopsi	Ekskluderet grundet manglende anden biopsi		Ekskluderet grundet manglende anden biopsi	Ekskluderet grundet manglende anden biopsi	Ekskluderet grundet manglende anden biopsi	Ekskluderet grundet manglende anden biopsi	Ekskluderet grundet manglende anden biopsi	Ekskluderet grundet manglende anden biopsi	Ekskluderet grundet manglende anden biopsi	Ekskluderet grundet manglende anden biopsi	Ekskluderet grundet manglende anden biopsi	Ekskluderet grundet manglende anden biopsi		Ekskluderet grundet manglende anden biopsi	Ekskluderet grundet manglende anden biopsi	Ekskluderet grundet manglende anden biopsi	Ekskluderet grundet manglende anden biopsi	Ekskluderet grundet manglende anden biopsi	Ekskluderet grundet manglende anden biopsi	Ekskluderet grundet manglende anden biopsi	Ekskluderet grundet manglende anden biopsi	Ekskluderet grundet manglende anden biopsi	Ekskluderet grundet manglende anden biopsi		Ekskluderet grundet manglende anden biopsi	Ekskluderet grundet manglende anden biopsi
6	V	SED	Exercise	262690	1.63719e+06	3416.72	2642.83	268.779	1.97109	400.095	ND	366.601	223.557		1	0.770805	1.40033	0.509015	0.633256	0.658658	1.44267	ND	0.51023	0.25902		1	0.770805	1.40033	0.509015	0.633256	0.658658	1.44267	0.215558	0.51023	0.25902		1	0.809937	1.49957	0.597194	0.737345	0.737723	3.66076	0.163749	0.560806	0.40034		0	-0.304119
7	V	SED	Exercise	312072	2.01066e+06	3590.16	2741.97	419.099	5.19515	299.623	1.57986	709.345	302.436		1	0.796847	1.23858	0.444544	0.831171	1.46131	0.90943	0.286663	0.831037	0.294963		1	0.796847	1.23858	0.444544	0.831171	1.46131	0.90943	0.286663	0.831037	0.294963		1	0.837301	1.32636	0.521554	0.967791	1.63672	2.30767	0.217764	0.913411	0.455894		0	-0.256182
9	V	SED	Exercise	379124	2.02138e+06	4076.16	4986.54	313.445	5.82804	91.9997	12.7872	800.058	381.685		1	0.659415	1.15753	0.665465	0.511691	1.34939	0.229855	1.90986	0.771538	0.306417		1	0.659415	1.15753	0.665465	0.511691	1.34939	0.229855	1.90986	0.771538	0.306417		1	0.692892	1.23957	0.780746	0.595798	1.51138	0.583255	1.45083	0.848015	0.473597		0	-0.529298
13	H	SED	Exercise	314859	1.86136e+06	2369.69	3732.46	138.539	ND	53.6641	2.63743	938.043	324.331		1	0.731147	0.810286	0.599771	0.272322	ND	0.161442	0.474322	1.08924	0.313517		1	0.731147	0.810286	0.599771	0.272322	0.278793	0.161442	0.474322	1.08924	0.313517		1	0.768266	0.867714	0.703671	0.317084	0.312259	0.409657	0.360319	1.19721	0.484571		0	-0.380323
15	V	SED	Exercise	279505	1.35323e+06	1788.2	4577.69	511.371	ND	747.773	1.73705	569.343	509.551		1	0.598786	0.688794	0.828634	1.13233	ND	2.53413	0.351908	0.744734	0.554864		1	0.598786	0.688794	0.828634	1.13233	0.314056	2.53413	0.351908	0.744734	0.554864		1	0.629184	0.737612	0.972181	1.31846	0.351756	6.43033	0.267328	0.818553	0.857597		0	-0.668446
28	V	SED	Exercise	220581	2.11403e+06	5640.01	7504.1	736.262	1.34549	1046.15	14.5433	746.739	498.322		1	1.21987	2.49358	1.52447	1.92898	0.471149	3.63684	2.31275	1.2854	0.559816		1	1.21987	2.49358	1.52447	1.92898	0.471149	3.63684	2.31275	1.2854	0.559816		1	1.2818	2.67031	1.78856	2.24604	0.527706	9.22846	1.75688	1.41281	0.86525		0	0.358166
38	V	SED	Exercise	281101	2.56424e+06	2457.59	5453.78	255.576	9.20409	80.8845	17.9325	1192.9	578.923		1	1.16109	0.852626	0.869409	0.525436	2.5291	0.22065	2.23776	1.61132	0.510343		1	1.16109	0.852626	0.869409	0.525436	2.5291	0.22065	2.23776	1.61132	0.510343		1	1.22004	0.913056	1.02002	0.611803	2.8327	0.559898	1.69991	1.77104	0.788785		0	0.286923
39	H	SED	Exercise	359319	2.49586e+06	3250.74	11355	810.738	1.55776	214.292	17.1381	812.612	471.203		1	0.884117	0.882295	1.4161	1.30396	0.334864	0.457328	1.67307	0.8587	0.324961		1	0.884117	0.882295	1.4161	1.30396	0.334864	0.457328	1.67307	0.8587	0.324961		1	0.929001	0.944827	1.66142	1.51829	0.375061	1.16046	1.27095	0.943816	0.502258		0	-0.106247
42	H	SED	Exercise	315213	1.9383e+06	3877.47	12241.1	612.221	0.349487	390.476	24.0243	1022.17	1380.48		1	0.782683	1.19965	1.74021	1.12245	0.0856397	0.949931	2.67349	1.23128	1.08525		1	0.782683	1.19965	1.74021	1.12245	0.0856397	0.949931	2.67349	1.23128	1.08525		1	0.822417	1.28468	2.04168	1.30695	0.0959198	2.41044	2.03092	1.35333	1.67736		0	-0.282058
47	V	SED	Exercise	252343	2.26243e+06	3651.35	6369.08	323.823	1.72214	208.349	8.99055	601.089	1625.53		1	1.14118	1.41115	1.13103	0.741618	0.52714	0.633142	1.24977	0.904454	1.59627		1	1.14118	1.41115	1.13103	0.741618	0.52714	0.633142	1.24977	0.904454	1.59627		1	1.19911	1.51117	1.32696	0.863518	0.590417	1.60659	0.949385	0.994105	2.4672		0	0.261967
48	H	SED	Exercise	377297	2.30296e+06	1267.54	7691.44	223.796	3.2427	93.9551	9.55453	442.866	220.521		1	0.776914	0.327635	0.91351	0.342793	0.663852	0.190958	0.8883	0.445685	0.144834		1	0.776914	0.327635	0.91351	0.342793	0.663852	0.190958	0.8883	0.445685	0.144834		1	0.816355	0.350856	1.07176	0.399138	0.743541	0.484555	0.674798	0.489862	0.223855		0	-0.292731
49	V	SED	Exercise	267471	3.05002e+06	1005.16	4645.55	453.202	1.89531	24.813	12.1818	295.706	1555.91		1	1.45143	0.366498	0.778303	0.979215	0.547334	0.0711383	1.59759	0.41978	1.44149		1	1.45143	0.366498	0.778303	0.979215	0.547334	0.0711383	1.59759	0.41978	1.44149		1	1.52511	0.392474	0.913131	1.14017	0.613035	0.180513	1.21361	0.46139	2.22796		0	0.608917
51	H	SED	Exercise	247667	2.11834e+06	4053.39	7062.3	470.35	3.26618	167.273	15.9247	1765.49	4186.08		1	1.08867	1.59611	1.27781	1.09753	1.01864	0.517915	2.25547	2.70667	4.18835		1	1.08867	1.59611	1.27781	1.09753	1.01864	0.517915	2.25547	2.70667	4.18835		1	1.14394	1.70923	1.49917	1.27793	1.14091	1.31421	1.71337	2.97497	6.4735		0	0.19401
52	H	SED	Exercise	295855	2.24213e+06	2431.35	6774.95	420.589	ND	257.912	14.9487	486.113	4196		1	0.964609	0.801457	1.02616	0.821565	ND	0.668489	1.77238	0.623875	3.51448		1	0.964609	0.801457	1.02616	0.821565	0.261077	0.668489	1.77238	0.623875	3.51448		1	1.01358	0.85826	1.20393	0.956606	0.292417	1.69628	1.34639	0.685714	5.43196		0	0.0194592
57	V	SED	Exercise	326087	2.53497e+06	1160.88	4443.48	1082.2	5.81953	68.3106	9.0266	678.154	160.586		1	0.989483	0.347188	0.61063	1.91794	1.37848	0.160641	0.97101	0.789647	0.122033		1	0.989483	0.347188	0.61063	1.91794	1.37848	0.160641	0.97101	0.789647	0.122033		1	1.03972	0.371795	0.716411	2.23319	1.54396	0.407624	0.737629	0.867919	0.188613		0	0.0561894
1	H	LLEX	Rest	240121	1.4186e+06	2547.72	1784.02	172.663	ND	144.777	1.78922	669.231	2397.3		Ekskluderet grundet utilstrækkelig træning	Ekskluderet grundet utilstrækkelig træning	Ekskluderet grundet utilstrækkelig træning	Ekskluderet grundet utilstrækkelig træning	Ekskluderet grundet utilstrækkelig træning	Ekskluderet grundet utilstrækkelig træning	Ekskluderet grundet utilstrækkelig træning	Ekskluderet grundet utilstrækkelig træning	Ekskluderet grundet utilstrækkelig træning	Ekskluderet grundet utilstrækkelig træning		Ekskluderet grundet utilstrækkelig træning	Ekskluderet grundet utilstrækkelig træning	Ekskluderet grundet utilstrækkelig træning	Ekskluderet grundet utilstrækkelig træning	Ekskluderet grundet utilstrækkelig træning	Ekskluderet grundet utilstrækkelig træning	Ekskluderet grundet utilstrækkelig træning	Ekskluderet grundet utilstrækkelig træning	Ekskluderet grundet utilstrækkelig træning	Ekskluderet grundet utilstrækkelig træning		Ekskluderet grundet utilstrækkelig træning	Ekskluderet grundet utilstrækkelig træning	Ekskluderet grundet utilstrækkelig træning	Ekskluderet grundet utilstrækkelig træning	Ekskluderet grundet utilstrækkelig træning	Ekskluderet grundet utilstrækkelig træning	Ekskluderet grundet utilstrækkelig træning	Ekskluderet grundet utilstrækkelig træning	Ekskluderet grundet utilstrækkelig træning	Ekskluderet grundet utilstrækkelig træning		Ekskluderet grundet utilstrækkelig træning	Ekskluderet grundet utilstrækkelig træning
4	V	LLEX	Rest	268852	1.70417e+06	4291.5	5583.16	363.29	4.38746	420.415	3.40838	644.129	659.575		Ekskluderet grundet utilstrækkelig træning	Ekskluderet grundet utilstrækkelig træning	Ekskluderet grundet utilstrækkelig træning	Ekskluderet grundet utilstrækkelig træning	Ekskluderet grundet utilstrækkelig træning	Ekskluderet grundet utilstrækkelig træning	Ekskluderet grundet utilstrækkelig træning	Ekskluderet grundet utilstrækkelig træning	Ekskluderet grundet utilstrækkelig træning	Ekskluderet grundet utilstrækkelig træning		Ekskluderet grundet utilstrækkelig træning	Ekskluderet grundet utilstrækkelig træning	Ekskluderet grundet utilstrækkelig træning	Ekskluderet grundet utilstrækkelig træning	Ekskluderet grundet utilstrækkelig træning	Ekskluderet grundet utilstrækkelig træning	Ekskluderet grundet utilstrækkelig træning	Ekskluderet grundet utilstrækkelig træning	Ekskluderet grundet utilstrækkelig træning	Ekskluderet grundet utilstrækkelig træning		Ekskluderet grundet utilstrækkelig træning	Ekskluderet grundet utilstrækkelig træning	Ekskluderet grundet utilstrækkelig træning	Ekskluderet grundet utilstrækkelig træning	Ekskluderet grundet utilstrækkelig træning	Ekskluderet grundet utilstrækkelig træning	Ekskluderet grundet utilstrækkelig træning	Ekskluderet grundet utilstrækkelig træning	Ekskluderet grundet utilstrækkelig træning	Ekskluderet grundet utilstrækkelig træning		Ekskluderet grundet utilstrækkelig træning	Ekskluderet grundet utilstrækkelig træning
5	V	LLEX	Rest	382048	2.82087e+06	1463.28	9230.47	191.9	4.63164	38.5116	9.78367	544.507	8657.98		Ekskluderet grundet utilstrækkelig træning	Ekskluderet grundet utilstrækkelig træning	Ekskluderet grundet utilstrækkelig træning	Ekskluderet grundet utilstrækkelig træning	Ekskluderet grundet utilstrækkelig træning	Ekskluderet grundet utilstrækkelig træning	Ekskluderet grundet utilstrækkelig træning	Ekskluderet grundet utilstrækkelig træning	Ekskluderet grundet utilstrækkelig træning	Ekskluderet grundet utilstrækkelig træning		Ekskluderet grundet utilstrækkelig træning	Ekskluderet grundet utilstrækkelig træning	Ekskluderet grundet utilstrækkelig træning	Ekskluderet grundet utilstrækkelig træning	Ekskluderet grundet utilstrækkelig træning	Ekskluderet grundet utilstrækkelig træning	Ekskluderet grundet utilstrækkelig træning	Ekskluderet grundet utilstrækkelig træning	Ekskluderet grundet utilstrækkelig træning	Ekskluderet grundet utilstrækkelig træning		Ekskluderet grundet utilstrækkelig træning	Ekskluderet grundet utilstrækkelig træning	Ekskluderet grundet utilstrækkelig træning	Ekskluderet grundet utilstrækkelig træning	Ekskluderet grundet utilstrækkelig træning	Ekskluderet grundet utilstrækkelig træning	Ekskluderet grundet utilstrækkelig træning	Ekskluderet grundet utilstrækkelig træning	Ekskluderet grundet utilstrækkelig træning	Ekskluderet grundet utilstrækkelig træning		Ekskluderet grundet utilstrækkelig træning	Ekskluderet grundet utilstrækkelig træning
8	V	LLEX	Rest	425299	2.02139e+06	7533.88	5891.04	432.324	2.33612	43.8603	19.532	1334.53	418.247		1	0.587823	1.90716	0.700815	0.629133	0.482168	0.0976844	2.60051	1.14723	0.299314		1	0.587823	1.90716	0.700815	0.629133	0.482168	0.0976844	2.60051	1.14723	0.299314		1	0.617665	2.04233	0.82222	0.732544	0.540047	0.247873	1.97548	1.26095	0.462619		0	-0.695103
12	H	LLEX	Rest	258393	1.64523e+06	1732.52	4172.52	217.404	ND	30.3808	8.46822	570.945	118.929		1	0.787475	0.721873	0.817004	0.520732	ND	0.11137	1.85574	0.807849	0.140087		1	0.787475	0.721873	0.817004	0.520732	0.339716	0.11137	1.85574	0.807849	0.140087		1	0.827453	0.773035	0.958537	0.606325	0.380495	0.282599	1.40972	0.887925	0.216517		0	-0.273251
16	H	LLEX	Rest	310073	1.30782e+06	3801.71	19620.3	419.737	4.36079	360.147	15.8201	1255.29	440.237		1	0.53685	1.19571	2.83551	0.782305	1.0863	0.890671	1.78969	1.53716	0.351825		1	0.53685	1.19571	2.83551	0.782305	1.0863	0.890671	1.78969	1.53716	0.351825		1	0.564104	1.28046	3.32672	0.910894	1.2167	2.26007	1.35954	1.68952	0.54378		0	-0.825966
24	H	LLEX	Rest	367906	2.97155e+06	2434	6697.44	659.768	ND	287.947	7.93989	424.911	243.502		1	1.02805	0.6452	0.815757	1.03638	ND	0.600174	0.757026	0.43853	0.16401		1	1.02805	0.6452	0.815757	1.03638	0.209948	0.600174	0.757026	0.43853	0.16401		1	1.08024	0.690929	0.957073	1.20673	0.23515	1.52294	0.575076	0.481998	0.253493		0	0.111356
26	H	LLEX	Rest	304136	2.08349e+06	1333.16	7262.77	918.509	5.15148	482.852	15.3097	301.294	390.389		1	0.871953	0.427491	1.0701	1.74533	1.30831	1.21744	1.76576	0.376151	0.318077		1	0.871953	0.427491	1.0701	1.74533	1.30831	1.21744	1.76576	0.376151	0.318077		1	0.916219	0.45779	1.25547	2.03222	1.46536	3.08924	1.34136	0.413436	0.491619		0	-0.126235
29	H	LLEX	Rest	303538	2.21569e+06	2724.02	5788.59	890.771	4.66782	878.034	7.13449	399.196	641.727		1	0.929106	0.875203	0.85457	1.69596	1.18782	2.21819	0.824486	0.499358	0.523891		1	0.929106	0.875203	0.85457	1.69596	1.18782	2.21819	0.824486	0.499358	0.523891		1	0.976274	0.937233	1.00261	1.97473	1.3304	5.62864	0.626321	0.548855	0.809724		0	-0.0346424
30	H	LLEX	Rest	362211	3.11144e+06	1616.52	7511.35	586.666	3.70532	231.74	5.90325	440.051	330.01		1	1.09338	0.435242	0.929276	0.936035	0.790155	0.490615	0.571693	0.461296	0.225771		1	1.09338	0.435242	0.929276	0.936035	0.790155	0.490615	0.571693	0.461296	0.225771		1	1.14888	0.46609	1.09026	1.08989	0.885005	1.24493	0.434287	0.507021	0.348952		0	0.200233
33	H	LLEX	Rest	206341	1.53918e+06	2027	9684.35	463.941	4.39561	838.48	13.5995	511.97	1172.58		1	0.949455	0.958032	2.10317	1.29939	1.64544	3.11608	2.3119	0.942102	1.40819		1	0.949455	0.958032	2.10317	1.29939	1.64544	3.11608	2.3119	0.942102	1.40819		1	0.997656	1.02593	2.4675	1.51298	1.84295	7.90702	1.75624	1.03548	2.1765		0	-0.00338558
34	H	LLEX	Rest	245005	1.39415e+06	2404	7397.89	305.174	ND	539.717	7.75449	785.172	194.88		1	0.724275	0.956913	1.35308	0.71984	ND	1.68925	1.11023	1.21683	0.197105		1	0.724275	0.956913	1.35308	0.71984	0.315263	1.68925	1.11023	1.21683	0.197105		1	0.761044	1.02473	1.58747	0.838161	0.353107	4.28645	0.843386	1.33744	0.304645		0	-0.393948
40	H	LLEX	Rest	246794	1.1544e+06	12128.3	6801.8	2406.71	1.14154	531.028	16.6033	817.555	576.853		1	0.595376	4.79267	1.23503	5.63576	0.357277	1.65	2.3599	1.25783	0.579208		1	0.595376	4.79267	1.23503	5.63576	0.357277	1.65	2.3599	1.25783	0.579208		1	0.625601	5.13234	1.44898	6.56211	0.400164	4.18686	1.7927	1.38251	0.895222		0	-0.676685
41	V	LLEX	Rest	251217	2.80318e+06	1217.94	8705.03	280.863	3.10506	476.493	6.09169	298.38	3924.36		1	1.42027	0.472812	1.55278	0.646113	0.954706	1.45449	0.850594	0.450982	3.87101		1	1.42027	0.472812	1.55278	0.646113	0.954706	1.45449	0.850594	0.450982	3.87101		1	1.49238	0.506323	1.82177	0.752315	1.06931	3.69075	0.646154	0.495685	5.98301		0	0.577611
43	V	LLEX	Rest	234675	1.44058e+06	2323.84	6537.98	380.117	ND	675.867	10.6272	337.079	189.481		1	0.781338	0.965721	1.24843	0.936081	ND	2.20849	1.5885	0.545385	0.20008		1	0.781338	0.965721	1.24843	0.936081	0.32914	2.20849	1.5885	0.545385	0.20008		1	0.821005	1.03417	1.4647	1.08994	0.36865	5.60403	1.2067	0.599445	0.309243		0	-0.284538
53	V	LLEX	Rest	341840	2.47344e+06	1702.42	9361.34	706.639	10.0985	435.62	14.4787	659.766	13852.1		1	0.920976	0.485687	1.22717	1.19464	2.28182	0.977206	1.48573	0.732834	10.0415		1	0.920976	0.485687	1.22717	1.19464	2.28182	0.977206	1.48573	0.732834	10.0415		1	0.967731	0.52011	1.43975	1.39101	2.55573	2.47965	1.12863	0.805474	15.5201		0	-0.0473218
55	H	LLEX	Rest	219377	1.27054e+06	2228.39	4522.87	589.65	ND	534.884	ND	393.271	206.761		1	0.73717	0.990631	0.923872	1.55334	ND	1.86969	ND	0.680675	0.233551		1	0.73717	0.990631	0.923872	1.55334	0.352093	1.86969	0.159898	0.680675	0.233551		1	0.774594	1.06084	1.08392	1.80866	0.394358	4.74433	0.121467	0.748145	0.360976		0	-0.368488
58	H	LLEX	Rest	283419	2.20235e+06	1193.84	6861.34	327.906	4.31179	100.35	9.85493	425.595	842.738		1	0.989068	0.4108	1.08485	0.668626	1.1751	0.271512	1.21971	0.570172	0.73683		1	0.989068	0.4108	1.08485	0.668626	1.1751	0.271512	1.21971	0.570172	0.73683		1	1.03928	0.439915	1.27278	0.778528	1.31616	0.68896	0.926556	0.626689	1.13884		0	0.0555844
59	H	LLEX	Rest	232540	1.79221e+06	2434.83	5394.76	191.059	1.75638	301.784	15.3944	255.334	78.8		1	0.980981	1.02114	1.03959	0.474824	0.583403	0.995177	2.3222	0.416918	0.0839717		1	0.980981	1.02114	1.03959	0.474824	0.583403	0.995177	2.3222	0.416918	0.0839717		1	1.03078	1.09351	1.21969	0.552871	0.653434	2.52525	1.76406	0.458244	0.129786		0	0.0437403
1	V	LLEX	Exercise	264959	1.64864e+06	11986.9	4197.13	849.943	ND	727.152	6.68288	527.824	4067.65		Ekskluderet grundet utilstrækkelig træning	Ekskluderet grundet utilstrækkelig træning	Ekskluderet grundet utilstrækkelig træning	Ekskluderet grundet utilstrækkelig træning	Ekskluderet grundet utilstrækkelig træning	Ekskluderet grundet utilstrækkelig træning	Ekskluderet grundet utilstrækkelig træning	Ekskluderet grundet utilstrækkelig træning	Ekskluderet grundet utilstrækkelig træning	Ekskluderet grundet utilstrækkelig træning		Ekskluderet grundet utilstrækkelig træning	Ekskluderet grundet utilstrækkelig træning	Ekskluderet grundet utilstrækkelig træning	Ekskluderet grundet utilstrækkelig træning	Ekskluderet grundet utilstrækkelig træning	Ekskluderet grundet utilstrækkelig træning	Ekskluderet grundet utilstrækkelig træning	Ekskluderet grundet utilstrækkelig træning	Ekskluderet grundet utilstrækkelig træning	Ekskluderet grundet utilstrækkelig træning		Ekskluderet grundet utilstrækkelig træning	Ekskluderet grundet utilstrækkelig træning	Ekskluderet grundet utilstrækkelig træning	Ekskluderet grundet utilstrækkelig træning	Ekskluderet grundet utilstrækkelig træning	Ekskluderet grundet utilstrækkelig træning	Ekskluderet grundet utilstrækkelig træning	Ekskluderet grundet utilstrækkelig træning	Ekskluderet grundet utilstrækkelig træning	Ekskluderet grundet utilstrækkelig træning		Ekskluderet grundet utilstrækkelig træning	Ekskluderet grundet utilstrækkelig træning
4	H	LLEX	Exercise	250227	1.88982e+06	1490.33	3390.59	208.808	ND	58.2981	ND	456.33	33.67		Ekskluderet grundet utilstrækkelig træning	Ekskluderet grundet utilstrækkelig træning	Ekskluderet grundet utilstrækkelig træning	Ekskluderet grundet utilstrækkelig træning	Ekskluderet grundet utilstrækkelig træning	Ekskluderet grundet utilstrækkelig træning	Ekskluderet grundet utilstrækkelig træning	Ekskluderet grundet utilstrækkelig træning	Ekskluderet grundet utilstrækkelig træning	Ekskluderet grundet utilstrækkelig træning		Ekskluderet grundet utilstrækkelig træning	Ekskluderet grundet utilstrækkelig træning	Ekskluderet grundet utilstrækkelig træning	Ekskluderet grundet utilstrækkelig træning	Ekskluderet grundet utilstrækkelig træning	Ekskluderet grundet utilstrækkelig træning	Ekskluderet grundet utilstrækkelig træning	Ekskluderet grundet utilstrækkelig træning	Ekskluderet grundet utilstrækkelig træning	Ekskluderet grundet utilstrækkelig træning		Ekskluderet grundet utilstrækkelig træning	Ekskluderet grundet utilstrækkelig træning	Ekskluderet grundet utilstrækkelig træning	Ekskluderet grundet utilstrækkelig træning	Ekskluderet grundet utilstrækkelig træning	Ekskluderet grundet utilstrækkelig træning	Ekskluderet grundet utilstrækkelig træning	Ekskluderet grundet utilstrækkelig træning	Ekskluderet grundet utilstrækkelig træning	Ekskluderet grundet utilstrækkelig træning		Ekskluderet grundet utilstrækkelig træning	Ekskluderet grundet utilstrækkelig træning
5	H	LLEX	Exercise	336115	2.66243e+06	4887.23	6352.22	620.298	79.3826	55.9567	18.2256	4532.4	2950.8		Ekskluderet grundet utilstrækkelig træning	Ekskluderet grundet utilstrækkelig træning	Ekskluderet grundet utilstrækkelig træning	Ekskluderet grundet utilstrækkelig træning	Ekskluderet grundet utilstrækkelig træning	Ekskluderet grundet utilstrækkelig træning	Ekskluderet grundet utilstrækkelig træning	Ekskluderet grundet utilstrækkelig træning	Ekskluderet grundet utilstrækkelig træning	Ekskluderet grundet utilstrækkelig træning		Ekskluderet grundet utilstrækkelig træning	Ekskluderet grundet utilstrækkelig træning	Ekskluderet grundet utilstrækkelig træning	Ekskluderet grundet utilstrækkelig træning	Ekskluderet grundet utilstrækkelig træning	Ekskluderet grundet utilstrækkelig træning	Ekskluderet grundet utilstrækkelig træning	Ekskluderet grundet utilstrækkelig træning	Ekskluderet grundet utilstrækkelig træning	Ekskluderet grundet utilstrækkelig træning		Ekskluderet grundet utilstrækkelig træning	Ekskluderet grundet utilstrækkelig træning	Ekskluderet grundet utilstrækkelig træning	Ekskluderet grundet utilstrækkelig træning	Ekskluderet grundet utilstrækkelig træning	Ekskluderet grundet utilstrækkelig træning	Ekskluderet grundet utilstrækkelig træning	Ekskluderet grundet utilstrækkelig træning	Ekskluderet grundet utilstrækkelig træning	Ekskluderet grundet utilstrækkelig træning		Ekskluderet grundet utilstrækkelig træning	Ekskluderet grundet utilstrækkelig træning
8	H	LLEX	Exercise	248860	1.70051e+06	2935.74	4470.62	209.188	1.84823	90.3781	12.7669	519.405	2292.54		1	0.845114	1.27007	0.908909	0.520248	0.651928	0.343999	2.90494	0.763078	2.80383		1	0.845114	1.27007	0.908909	0.520248	0.651928	0.343999	2.90494	0.763078	2.80383		1	0.888018	1.36008	1.06636	0.605762	0.730185	0.872894	2.20674	0.838716	4.33359		0	-0.17134
12	V	LLEX	Exercise	230746	1.72995e+06	1859.29	4727.59	297.78	5.83281	54.7443	2.65098	1468.93	1054.04		1	0.927238	0.867514	1.0366	0.798713	2.21892	0.224726	0.650549	2.32747	1.39031		1	0.927238	0.867514	1.0366	0.798713	2.21892	0.224726	0.650549	2.32747	1.39031		1	0.974311	0.928999	1.21618	0.929998	2.48528	0.57024	0.49419	2.55817	2.14886		0	-0.0375454
16	V	LLEX	Exercise	386254	1.43283e+06	4992.18	9370.72	520.32	2.0996	158.49	Evaporated	1074.06	997.002		1	0.472162	1.26046	1.08715	0.778504	0.419867	0.314652	Evaporated	1.05583	0.639626		1	0.472162	1.26046	1.08715	0.778504	0.419867	0.314652	Evaporated	1.05583	0.639626		1	0.496132	1.34979	1.27548	0.906467	0.470267	0.798427	Evaporated	1.16049	0.988604		0	-1.0112
24	V	LLEX	Exercise	331536	2.47091e+06	3723.36	5428.33	857.07	4.03602	295.914	6.85702	661.489	418.004		1	0.94863	1.09526	0.73371	1.494	0.94031	0.684442	0.725502	0.757585	0.312431		1	0.94863	1.09526	0.73371	1.494	0.94031	0.684442	0.725502	0.757585	0.312431		1	0.996789	1.17289	0.860813	1.73956	1.05318	1.73677	0.551128	0.832678	0.482892		0	-0.00463992
26	V	LLEX	Exercise	333604	2.20143e+06	2195.34	8177.64	805.498	3.80581	247.576	6.02239	1394.57	517.717		1	0.839929	0.641773	1.09846	1.39539	0.881179	0.569088	0.633244	1.58726	0.384561		1	0.839929	0.641773	1.09846	1.39539	0.881179	0.569088	0.633244	1.58726	0.384561		1	0.88257	0.687258	1.28875	1.62475	0.986955	1.44406	0.481044	1.74459	0.594376		0	-0.180218
29	V	LLEX	Exercise	337904	2.16289e+06	6574.49	7774.35	1837.96	3.67187	1350.43	24.6229	1385.04	1091.41		1	0.814722	1.89749	1.031	3.14344	0.839347	3.06465	2.55611	1.55635	0.800382		1	0.814722	1.89749	1.031	3.14344	0.839347	3.06465	2.55611	1.55635	0.800382		1	0.856083	2.03198	1.2096	3.66013	0.940102	7.77651	1.94175	1.71062	1.23707		0	-0.224177
30	V	LLEX	Exercise	249831	2.01588e+06	2637.28	6566.89	583.724	ND	369.546	8.16954	473.659	416.773		1	1.02704	1.02949	1.17788	1.35028	ND	1.13429	1.14705	0.719876	0.413386		1	1.02704	1.02949	1.17788	1.35028	0.309172	1.13429	1.14705	0.719876	0.413386		1	1.07918	1.10245	1.38193	1.57223	0.346285	2.87824	0.871361	0.791231	0.638929		0	0.109935
33	V	LLEX	Exercise	260037	1.75302e+06	3274.95	7054.17	610.729	4.66691	1211.58	29.1424	2241.74	840.382		1	0.858066	1.22824	1.21563	1.3573	1.38625	3.57289	3.93119	3.27332	0.80084		1	0.858066	1.22824	1.21563	1.3573	1.38625	3.57289	3.93119	3.27332	0.80084		1	0.901627	1.31529	1.42621	1.5804	1.55266	9.06617	2.98634	3.59778	1.23778		0	-0.149397
34	V	LLEX	Exercise	258348	1.55428e+06	2041.55	7121.82	319.385	3.89911	322.097	10.9955	829.024	505.116		1	0.765762	0.770667	1.23531	0.714451	1.16576	0.956054	1.49294	1.21843	0.484495		1	0.765762	0.770667	1.23531	0.714451	1.16576	0.956054	1.49294	1.21843	0.484495		1	0.804638	0.825288	1.4493	0.831886	1.30569	2.42598	1.13412	1.3392	0.748834		0	-0.313589
40	V	LLEX	Exercise	250189	1.287e+06	3904	9925.39	842.797	9.65759	455.307	28.8182	1331.21	737.297		1	0.654756	1.52178	1.77774	1.94678	2.98159	1.39553	4.04047	2.0203	0.730261		1	0.654756	1.52178	1.77774	1.94678	2.98159	1.39553	4.04047	2.0203	0.730261		1	0.687996	1.62964	2.0857	2.26678	3.3395	3.54113	3.06934	2.22056	1.12869		0	-0.539529
41	H	LLEX	Exercise	243992	2.4719e+06	1761.41	8618.9	468.458	2.22899	355.644	6.7495	366.742	10275.4		1	1.28951	0.704038	1.58294	1.10958	0.705635	1.11774	0.970351	0.57072	10.4358		1	1.28951	0.704038	1.58294	1.10958	0.705635	1.11774	0.970351	0.57072	10.4358		1	1.35497	0.753936	1.85716	1.29196	0.79034	2.83625	0.737128	0.627291	16.1295		0	0.438266
43	H	LLEX	Exercise	376658	2.03695e+06	4453.59	8380.32	707.338	2.93553	620.676	12.7418	484.122	650.823		1	0.688339	1.15312	0.997015	1.08528	0.601987	1.26363	1.18664	0.48803	0.428173		1	0.688339	1.15312	0.997015	1.08528	0.601987	1.26363	1.18664	0.48803	0.428173		1	0.723284	1.23485	1.16973	1.26367	0.674249	3.20645	0.90143	0.536405	0.661784		0	-0.467366
45	H	LLEX	Exercise	328812	2.25143e+06	2145.48	2640.41	164.839	8.23844	52.4556	1.86153	937.65	508.967		Ekskluderet grundet manglende anden biopsi	Ekskluderet grundet manglende anden biopsi	Ekskluderet grundet manglende anden biopsi	Ekskluderet grundet manglende anden biopsi	Ekskluderet grundet manglende anden biopsi	Ekskluderet grundet manglende anden biopsi	Ekskluderet grundet manglende anden biopsi	Ekskluderet grundet manglende anden biopsi	Ekskluderet grundet manglende anden biopsi	Ekskluderet grundet manglende anden biopsi		Ekskluderet grundet manglende anden biopsi	Ekskluderet grundet manglende anden biopsi	Ekskluderet grundet manglende anden biopsi	Ekskluderet grundet manglende anden biopsi	Ekskluderet grundet manglende anden biopsi	Ekskluderet grundet manglende anden biopsi	Ekskluderet grundet manglende anden biopsi	Ekskluderet grundet manglende anden biopsi	Ekskluderet grundet manglende anden biopsi	Ekskluderet grundet manglende anden biopsi		Ekskluderet grundet manglende anden biopsi	Ekskluderet grundet manglende anden biopsi	Ekskluderet grundet manglende anden biopsi	Ekskluderet grundet manglende anden biopsi	Ekskluderet grundet manglende anden biopsi	Ekskluderet grundet manglende anden biopsi	Ekskluderet grundet manglende anden biopsi	Ekskluderet grundet manglende anden biopsi	Ekskluderet grundet manglende anden biopsi	Ekskluderet grundet manglende anden biopsi		Ekskluderet grundet manglende anden biopsi	Ekskluderet grundet manglende anden biopsi
53	H	LLEX	Exercise	303810	1.49942e+06	2657.62	7665.58	497.626	2.19201	446.126	4.98439	377.221	277.473		1	0.628189	0.853105	1.13066	0.946594	0.557297	1.12605	0.575496	0.471445	0.22632		1	0.628189	0.853105	1.13066	0.946594	0.557297	1.12605	0.575496	0.471445	0.22632		1	0.66008	0.913569	1.32652	1.10219	0.624195	2.85733	0.437176	0.518176	0.349799		0	-0.599287
55	V	LLEX	Exercise	249646	1.51396e+06	4226.22	5172.81	884.264	1.92653	472.676	12.4239	425.759	209.892		1	0.771897	1.65097	0.928519	2.04702	0.596072	1.45191	1.74569	0.647558	0.208341		1	0.771897	1.65097	0.928519	2.04702	0.596072	1.45191	1.74569	0.647558	0.208341		1	0.811083	1.76798	1.08937	2.38349	0.667624	3.68422	1.32612	0.711745	0.322012		0	-0.302078
58	V	LLEX	Exercise	303703	2.89965e+06	1414.69	6717.94	162.304	7.35104	46.1427	27.0123	484.225	205.904		1	1.21525	0.454279	0.991232	0.308847	1.86959	0.116508	3.11994	0.605392	0.168004		1	1.21525	0.454279	0.991232	0.308847	1.86959	0.116508	3.11994	0.605392	0.168004		1	1.27695	0.486476	1.16295	0.359612	2.09402	0.295638	2.37006	0.6654	0.259666		0	0.352698
59	V	LLEX	Exercise	200950	1.44889e+06	3255.28	4580.85	266.382	ND	294.857	8.17337	310.328	1824.64		1	0.917737	1.57984	1.02152	0.76609	ND	1.12519	1.42675	0.58637	2.25006		1	0.917737	1.57984	1.02152	0.76609	0.38438	1.12519	1.42675	0.58637	2.25006		1	0.964328	1.69181	1.19848	0.892013	0.430521	2.85515	1.08383	0.644493	3.47769		0	-0.0524038
																										1	0.951686	0.933816	0.852345	0.858833	0.892826	0.39409	1.31639	0.909817	0.646999
[truncated: 52 more columns]
